# Supplementary material for: MatSwarm: trusted swarm transfer learning driven materials computation for secure big data sharing
Source: Nat Commun. 2024 Oct 28;15:9290. doi: 10.1038/s41467-024-53431-x (PMC11519480; doi:10.1038/s41467-024-53431-x)
Supplement: Supplementary file 8 — Source Data [file 41467_2024_53431_MOESM8_ESM.xlsx]

## Sheet: Figure 1
Figure 1
		Mean									Median								multikrum									CenteredClipping								GeoMed
	Round	non-TEE						TEE			non-TEE						TEE		non-TEE						TEE			non-TEE						TEE		non-TEE						TEE
		no attack	noise	label-flip	sign-flip	alie	ipm	no attack	label-flip	sign-flip	no attack	noise	label-flip	sign-flip	alie	ipm	no attack	alie	no attack	noise	label-flip	sign-flip	alie	ipm	no attack	alie	ipm	no attack	noise	label-flip	sign-flip	alie	ipm	no attack	label-flip	no attack	noise	label-flip	sign-flip	alie	ipm	no attack	noise
	1	4.26717	4.26745	4.2711	4.2697	4.26769	4.26754	4.83923	4.88158	4.53546	4.2667	4.26714	4.26774	4.26932	4.26742	4.2676	3.83935	3.83557	4.26987	4.26987	4.26987	4.26987	4.26987	4.26987	4.88713	4.84282	4.83927	4.2672	4.26755	4.27093	4.26952	4.26769	4.26752	3.53549	3.58149	4.26987	4.26987	4.26987	4.26859	4.26816	4.26987	3.84164	3.83707
	2	3.98943	3.98989	3.99538	3.99418	3.99012	3.99047	4.52595	4.55507	4.24651	3.98943	3.9899	3.99049	3.99277	3.99087	3.99322	3.5268	3.54737	3.99595	3.99579	3.99595	3.99595	3.99478	4.00002	4.56412	4.53464	4.5514	3.98946	3.99078	3.99531	3.99364	3.99012	3.9905	3.24663	3.25511	3.99595	3.99579	3.99554	3.99298	3.99181	4.00002	3.53241	3.55182
	3	3.71978	3.72081	3.73063	3.72683	3.72306	3.72318	4.23322	4.24664	4.27572	3.72061	3.72123	3.72354	3.72544	3.72381	3.72748	3.23426	3.27593	3.72985	3.72945	3.72985	3.72985	3.72897	3.73355	4.25908	4.24545	4.28259	3.71979	3.72186	3.73074	3.72629	3.72306	3.72324	2.9756	2.94694	3.72985	3.72958	3.73191	3.72724	3.72507	3.73355	3.24302	2.48067
	4	3.45886	3.46206	3.47208	3.46675	3.46298	3.46287	3.96331	3.95337	3.91755	3.45991	3.46236	3.46354	3.46581	3.46442	3.47004	2.96558	2.91919	3.47204	3.47279	3.47204	3.47204	3.47136	3.47593	3.96915	3.9784	3.92716	3.45887	3.46235	3.47201	3.46626	3.46292	3.46287	2.71787	2.75336	3.47204	3.47245	3.47403	3.46708	3.46569	3.47451	2.97507	2.92399
	5	3.20795	3.21273	3.2261	3.21884	3.21254	3.21267	3.71562	3.67795	3.67582	3.20917	3.21322	3.21438	3.21742	3.21466	3.21963	2.71925	2.77698	3.22149	3.22548	3.22149	3.22149	3.22242	3.22603	3.69359	3.6319	3.68526	3.20794	3.2131	3.22545	3.21954	3.21252	3.21271	2.47579	2.47789	3.22158	3.22444	3.2229	3.21611	3.21612	3.22636	2.73048	2.78236
	6	2.97148	2.97662	2.991	2.98455	2.97575	2.97546	3.48851	3.41478	3.45051	2.97329	2.97731	2.97911	2.98201	2.97723	2.9834	2.49169	2.45268	2.98666	2.98988	2.98666	2.98666	2.98669	2.98923	3.43284	3.40677	3.46073	2.97146	2.97836	2.98985	2.98403	2.9761	2.97574	2.24998	2.21509	2.98602	2.98968	2.98954	2.98143	2.97964	2.98951	2.50453	2.55487
	7	2.74825	2.75226	2.76683	2.76149	2.75222	2.75192	3.2767	3.16368	3.24056	2.75042	2.75389	2.75531	2.75984	2.75446	2.76197	2.28052	2.2425	2.76414	2.76655	2.76414	2.76414	2.76409	2.76653	3.18339	3.19792	3.1502	2.74801	2.75469	2.76626	2.76087	2.75234	2.75194	2.03993	2.06375	2.76352	2.76793	2.76648	2.7574	2.75643	2.76719	2.29481	2.24545
	8	2.53678	2.54028	2.5604	2.54983	2.53773	2.53773	3.08081	2.92472	3.04581	2.53955	2.54149	2.54271	2.54961	2.53965	2.54943	2.08606	2.04924	2.55373	2.5572	2.55373	2.55373	2.54968	2.55218	2.94554	2.90414	2.95871	2.53644	2.54117	2.55709	2.54944	2.53834	2.53763	1.84618	1.82478	2.55306	2.55838	2.55417	2.54817	2.54267	2.55454	2.103	2.15491
	9	2.33601	2.33853	2.35645	2.34757	2.33701	2.33647	2.60491	2.6939	2.66715	2.33882	2.34002	2.34185	2.34667	2.33908	2.34719	1.91153	1.96935	2.35129	2.35619	2.35439	2.35439	2.35009	2.3505	2.71803	2.72525	2.78141	2.33613	2.3388	2.35542	2.34604	2.3374	2.33644	1.6671	1.69426	2.35133	2.35763	2.35406	2.34906	2.34451	2.35435	1.92346	1.97848
	10	2.15033	2.15009	2.17228	2.15962	2.14741	2.14734	2.44063	2.47621	2.40526	2.15294	2.1489	2.15519	2.16088	2.14984	2.15883	1.74967	1.70782	2.16314	2.16651	2.16673	2.16673	2.16028	2.16474	2.50213	2.5665	2.51989	2.14966	2.14879	2.16881	2.15961	2.14708	2.14814	1.50573	1.57725	2.16237	2.16822	2.16682	2.16216	2.15746	2.16634	1.76343	1.71566
	11	1.9778	1.97349	1.99633	1.98586	1.97366	1.97234	2.29416	2.26926	2.25896	1.9799	1.97519	1.97942	1.98614	1.97608	1.98422	1.60414	1.66102	1.98955	1.98934	1.99198	1.99198	1.98452	1.98987	2.29614	2.21871	2.27291	1.97787	1.97476	1.9893	1.98483	1.97308	1.97264	1.359	1.37005	1.98881	1.99331	1.99021	1.98802	1.9838	1.99365	1.62108	1.66938
	12	1.81603	1.81321	1.83207	1.827	1.81391	1.81351	2.06093	2.07555	2.02704	1.81907	1.81349	1.8152	1.82478	1.81556	1.82484	1.47115	1.42913	1.82711	1.82594	1.83074	1.83074	1.82639	1.83275	2.10246	2.1865	2.14114	1.8156	1.81296	1.82621	1.8252	1.81524	1.81312	1.22778	1.27536	1.8286	1.83031	1.82545	1.82964	1.82524	1.83585	1.4853	1.44022
	13	1.67134	1.66382	1.67875	1.67877	1.66454	1.66266	1.8386	1.89737	1.80729	1.67315	1.66558	1.66748	1.67829	1.66636	1.67567	1.34955	1.34787	1.68498	1.67664	1.68695	1.68695	1.67511	1.6849	1.92187	1.96949	1.92413	1.67082	1.66494	1.67076	1.67883	1.66383	1.66335	1.10699	1.10969	1.6845	1.67821	1.67992	1.68453	1.67486	1.68399	1.36497	1.32253
	14	1.53185	1.52689	1.53536	1.53931	1.52751	1.52691	1.72278	1.73052	1.79796	1.53585	1.5279	1.52428	1.53863	1.52837	1.53828	1.23723	1.23846	1.545	1.53812	1.54762	1.54762	1.53531	1.54361	1.75352	1.75232	1.71369	1.53186	1.52768	1.52871	1.53999	1.52678	1.52718	0.997534	0.930804	1.54546	1.54207	1.5405	1.54448	1.53849	1.54712	1.25173	1.21453
	15	1.40507	1.39816	1.40595	1.41295	1.39902	1.3995	1.5207	1.57705	1.50051	1.40839	1.40142	1.39689	1.41182	1.4015	1.41208	1.1342	1.10041	1.41842	1.41185	1.42099	1.42099	1.4071	1.41794	1.60204	1.65041	1.61797	1.40467	1.39964	1.3979	1.41391	1.39942	1.39998	0.900527	0.977145	1.41896	1.41211	1.41247	1.42016	1.41075	1.42168	1.15058	1.11936
	16	1.28706	1.27871	1.28224	1.29597	1.28048	1.27993	1.42511	1.43895	1.40859	1.29127	1.28341	1.27853	1.29401	1.28134	1.29255	1.03881	1.00918	1.30092	1.29362	1.30587	1.30587	1.28771	1.29648	1.46186	1.45667	1.42622	1.28655	1.28005	1.27605	1.29779	1.28011	1.28011	0.809088	0.839226	1.30286	1.29422	1.29553	1.30474	1.29022	1.30283	1.05928	1.02856
	17	1.17693	1.16496	1.17551	1.18788	1.16834	1.16938	1.33323	1.31412	1.32573	1.18001	1.17021	1.16924	1.18482	1.17127	1.18336	0.945715	0.946505	1.19272	1.18019	1.19722	1.19722	1.17585	1.18617	1.33541	1.362	1.34238	1.17616	1.16671	1.16614	1.19037	1.16879	1.16992	0.72547	0.714304	1.19264	1.17961	1.18881	1.19708	1.17897	1.1928	0.966268	0.945005
	18	1.07163	1.06137	1.06958	1.08267	1.06323	1.06361	1.14795	1.19981	1.15142	1.07554	1.06587	1.06714	1.08141	1.06522	1.07867	0.860477	0.863513	1.08955	1.07706	1.0938	1.0938	1.07003	1.0802	1.22334	1.27595	1.26778	1.07035	1.06324	1.06346	1.0855	1.06317	1.06475	0.651469	0.698651	1.08972	1.07542	1.08502	1.0943	1.07289	1.08659	0.881537	0.873222
	19	0.971794	0.962765	0.973794	0.987118	0.964392	0.966056	1.06832	1.09384	1.08381	0.976904	0.967287	0.967609	0.985681	0.967607	0.980407	0.779958	0.775624	0.99211	0.980002	0.994465	0.994465	0.974526	0.984679	1.11094	1.19602	1.1987	0.970351	0.964869	0.964028	0.988644	0.964967	0.966871	0.583672	0.594651	0.988551	0.9779	0.991945	1.00052	0.975236	0.986247	0.804118	0.806153
	20	0.877875	0.869412	0.877138	0.894066	0.87279	0.8743	0.997029	0.998141	0.991442	0.883797	0.874279	0.872931	0.892287	0.875552	0.890157	0.707732	0.704142	0.90209	0.889791	0.903495	0.903495	0.883936	0.89657	1.01267	1.02368	1.03826	0.876506	0.871449	0.866658	0.895622	0.873218	0.874739	0.521686	0.52832	0.895581	0.888343	0.901604	0.908862	0.882975	0.897096	0.735207	0.744372
	21	0.789506	0.781586	0.795452	0.804575	0.784268	0.78568	0.928963	0.908295	0.904748	0.794918	0.787308	0.784069	0.80424	0.787445	0.803857	0.637917	0.637651	0.810557	0.800799	0.817393	0.817393	0.796938	0.809604	0.916866	0.917126	0.910475	0.78804	0.784754	0.780193	0.805585	0.784394	0.786155	0.464609	0.467679	0.807634	0.800485	0.816417	0.821152	0.794075	0.811306	0.667772	0.686454
	22	0.707332	0.698822	0.720009	0.724874	0.700575	0.702495	0.863775	0.821128	0.834774	0.712444	0.704937	0.706092	0.722481	0.703705	0.720807	0.571483	0.577341	0.73277	0.720988	0.736766	0.736766	0.715747	0.725041	0.832553	0.831806	0.839515	0.705884	0.702927	0.703701	0.726118	0.700493	0.703372	0.414271	0.410782	0.72919	0.721371	0.735858	0.735829	0.708657	0.727327	0.603199	0.604373
	23	0.629955	0.62349	0.639085	0.647404	0.626829	0.628334	0.704285	0.741526	0.738179	0.634088	0.631142	0.626402	0.643739	0.629046	0.64636	0.511839	0.511249	0.654914	0.647501	0.655981	0.655981	0.641323	0.650152	0.751278	0.754542	0.752852	0.628204	0.627785	0.623072	0.648015	0.627196	0.628872	0.368704	0.360722	0.652574	0.648079	0.655215	0.656705	0.632812	0.651041	0.545209	0.549058
	24	0.558566	0.553207	0.57277	0.577523	0.557805	0.558722	0.65086	0.67139	0.67695	0.562509	0.560367	0.5579	0.573398	0.560517	0.578283	0.457726	0.459902	0.584053	0.579464	0.586176	0.586176	0.773228	0.580504	0.677737	0.670162	0.679747	0.557035	0.558857	0.55513	0.57784	0.557623	0.55939	0.32693	0.321045	0.5805	0.576945	0.585345	0.58374	0.56201	0.581756	0.489582	0.489153
	25	0.495195	0.486633	0.523646	0.513012	0.494552	0.495288	0.60102	0.602799	0.601066	0.498346	0.494285	0.496327	0.508185	0.497069	0.514661	0.406717	0.404054	0.519419	0.513234	0.521312	0.521312	0.608971	0.518776	0.61277	0.610145	0.61241	0.493084	0.493993	0.497375	0.512913	0.494245	0.496588	0.291196	0.293421	0.520366	0.510939	0.520781	0.518312	0.497897	0.5199	0.437148	0.430131
	26	0.435959	0.430052	0.472331	0.456278	0.435683	0.437761	0.544667	0.541347	0.549045	0.438762	0.436161	0.436511	0.45032	0.437928	0.457149	0.35956	0.350927	0.459482	0.455462	0.460984	0.460984	0.451647	0.460151	0.55226	0.553866	0.558399	0.433614	0.437516	0.442589	0.455312	0.435796	0.438423	0.258677	0.251598	0.460206	0.453445	0.463494	0.457835	0.437249	0.462263	0.389202	0.385976
	27	0.383614	0.378112	0.431405	0.403116	0.385329	0.387506	0.484136	0.484386	0.481775	0.384813	0.385019	0.382988	0.396071	0.385474	0.404593	0.319547	0.312486	0.40596	0.403199	0.406085	0.406085	0.398599	0.405043	0.492754	0.492139	0.49837	0.379925	0.386431	0.39081	0.402059	0.384578	0.387511	0.231187	0.235287	0.405207	0.40184	0.408772	0.403803	0.38369	0.407528	0.346111	0.345029
	28	0.335518	0.33327	0.38807	0.35437	0.339738	0.342522	0.439026	0.430596	0.43634	0.336824	0.339508	0.336861	0.34824	0.340251	0.358318	0.284009	0.287988	0.356569	0.355181	0.358033	0.358033	0.353309	0.356994	0.437364	0.436725	0.433325	0.332285	0.341864	0.344251	0.353577	0.339364	0.34228	0.206696	0.200776	0.357894	0.353464	0.362319	0.356761	0.336979	0.358543	0.309137	0.307804
	29	0.295126	0.292288	0.367581	0.313085	0.299132	0.301735	0.386462	0.382373	0.381843	0.295387	0.297994	0.296862	0.307177	0.319249	0.316306	0.251309	0.253652	0.314578	0.313463	0.316849	0.316849	0.310788	0.316115	0.386736	0.38143	0.381709	0.291114	0.301924	0.309678	0.312034	0.29808	0.301625	0.181381	0.182387	0.314786	0.312105	0.317702	0.315032	0.294828	0.31578	0.274614	0.272638
	30	0.26064	0.25692	0.3317	0.276409	0.264065	0.266984	0.337807	0.338753	0.332598	0.259026	0.263513	0.260729	0.271221	0.313342	0.28055	0.22139	0.224377	0.273409	0.278328	0.276046	0.276046	0.274102	0.279747	0.341465	0.346973	0.347927	0.255376	0.266852	0.274979	0.272755	0.262969	0.266788	0.162481	0.169488	0.274023	0.27548	0.276435	0.273743	0.25869	0.277738	0.243693	0.246082
	31	0.22863	0.227459	0.310785	0.243006	0.232111	0.234885	0.293542	0.300789	0.30461	0.22828	0.232558	0.231556	0.239094	0.231324	0.246601	0.198624	0.196366	0.239763	0.24423	0.241143	0.241143	0.242461	0.246589	0.301396	0.309945	0.303072	0.224638	0.236315	0.246921	0.240112	0.230934	0.234272	0.146407	0.141474	0.240856	0.242063	0.244528	0.240959	0.226761	0.244409	0.214853	0.211615
	32	0.204428	0.20228	0.294619	0.217897	0.205086	0.20726	0.261926	0.264521	0.268301	0.201968	0.206593	0.20169	0.212515	0.20382	0.217344	0.17569	0.170401	0.209	0.220208	0.212105	0.212105	0.212581	0.215361	0.264438	0.268525	0.26488	0.200673	0.209731	0.222226	0.213651	0.202436	0.206892	0.128626	0.124819	0.213151	0.213783	0.216466	0.212103	0.200087	0.218129	0.193442	0.191001
	33	0.182443	0.177487	0.281824	0.192176	0.182706	0.18442	0.23011	0.23395	0.232098	0.179543	0.183483	0.181575	0.188893	0.181546	0.192852	0.154009	0.153938	0.182042	0.194409	0.187916	0.187916	0.189922	0.199722	0.23191	0.235307	0.236413	0.179658	0.185823	0.206658	0.188668	0.179915	0.184772	0.112988	0.114147	0.190102	0.189966	0.192257	0.188324	0.176835	0.193629	0.168533	0.166568
	34	0.16055	0.155972	0.256401	0.172033	0.163121	0.16422	0.201566	0.206214	0.209377	0.157985	0.160365	0.160853	0.167697	0.173144	0.171037	0.134481	0.139653	0.160127	0.167622	0.163772	0.163772	0.179096	0.189825	0.207276	0.203977	0.204277	0.157025	0.164196	0.178634	0.168288	0.159705	0.164188	0.099174	0.095821	0.166873	0.167307	0.167582	0.164575	0.158815	0.173338	0.146915	0.140956
	35	0.140562	0.136056	0.265836	0.152718	0.143116	0.144324	0.188482	0.181858	0.187672	0.138044	0.139805	0.144756	0.146875	0.162758	0.15168	0.121419	0.12907	0.142571	0.146924	0.144595	0.144595	0.169716	0.178875	0.181776	0.188482	0.186148	0.138177	0.143943	0.171518	0.149388	0.140953	0.143535	0.087876	0.081935	0.147507	0.146958	0.149484	0.145931	0.141109	0.149601	0.132963	0.131702
	36	0.124633	0.122607	0.214356	0.136716	0.128971	0.130039	0.167141	0.161808	0.160205	0.121988	0.12613	0.126576	0.129188	0.159155	0.137569	0.109439	0.102591	0.127356	0.129484	0.127718	0.127718	0.156164	0.165224	0.161504	0.160607	0.163365	0.120972	0.130687	0.147638	0.133359	0.126643	0.129712	0.080616	0.081539	0.132266	0.135359	0.131008	0.128493	0.126589	0.13515	0.120214	0.129095
	37	0.117617	0.113	0.291131	0.121099	0.11938	0.118564	0.14186	0.142455	0.144678	0.113256	0.116666	0.118391	0.113711	0.140301	0.122644	0.093773	0.096127	0.115303	0.118558	0.115077	0.115077	0.146038	0.153894	0.144029	0.147767	0.14514	0.113105	0.121829	0.147388	0.119022	0.116361	0.119895	0.075501	0.074097	0.131954	0.126083	0.117502	0.116912	0.117745	0.124484	0.108693	0.108711
	38	0.103254	0.106174	0.175457	0.113322	0.114093	0.113899	0.126159	0.122067	0.120919	0.100918	0.110386	0.11127	0.106053	0.136596	0.113568	0.089375	0.082963	0.110442	0.110273	0.109759	0.109759	0.146742	0.148244	0.127514	0.123218	0.1211	0.099287	0.114224	0.123294	0.112436	0.1125	0.114446	0.070721	0.071835	0.116222	0.117463	0.109463	0.109572	0.11615	0.116366	0.107853	0.104394
	39	0.095143	0.100848	0.279199	0.104507	0.101608	0.103182	0.102204	0.107841	0.106263	0.093528	0.104734	0.103877	0.097932	0.124819	0.103454	0.081233	0.087327	0.101641	0.102365	0.100615	0.100615	0.135474	0.123228	0.115486	0.114973	0.111415	0.091014	0.107747	0.13328	0.101616	0.099445	0.102409	0.066186	0.068619	0.110075	0.112809	0.103286	0.101785	0.107151	0.110652	0.104436	0.103988
	40	0.089529	0.090798	0.161304	0.098394	0.092269	0.094184	0.094382	0.095327	0.093373	0.08645	0.09001	0.098954	0.092408	0.114333	0.093791	0.07821	0.072944	0.093255	0.097764	0.090774	0.090774	0.135749	0.11434	0.104067	0.100889	0.103027	0.083795	0.095314	0.114445	0.093788	0.09086	0.092531	0.063472	0.065022	0.105253	0.101551	0.09534	0.092487	0.101175	0.09922	0.10069	0.106401
	41	0.084642	0.084449	0.270809	0.099549	0.090342	0.091377	0.083884	0.08439	0.086887	0.085916	0.084488	0.099506	0.09057	0.112063	0.093081	0.077316	0.077139	0.089882	0.094101	0.089378	0.089378	0.121219	0.103634	0.100729	0.101221	0.100826	0.081341	0.088654	0.127279	0.093911	0.089763	0.089024	0.067439	0.063974	0.101775	0.101189	0.091009	0.089763	0.098045	0.098662	0.084667	0.082736
	42	0.078725	0.085186	0.15918	0.094706	0.081435	0.081913	0.07638	0.07975	0.076617	0.078621	0.086443	0.090237	0.085467	0.103773	0.091255	0.069423	0.060612	0.087207	0.091363	0.085837	0.085837	0.118822	0.105271	0.090372	0.090065	0.090185	0.075597	0.090007	0.097277	0.087026	0.079499	0.080315	0.059672	0.05845	0.09678	0.103843	0.090488	0.084487	0.089218	0.091526	0.081417	0.078377
	43	0.075101	0.0777	0.274862	0.08562	0.081398	0.080518	0.070677	0.075301	0.073708	0.074838	0.078623	0.078065	0.081679	0.124329	0.090392	0.065686	0.062168	0.083286	0.086271	0.083448	0.083448	0.113176	0.091373	0.086043	0.086079	0.086112	0.075182	0.083918	0.096166	0.08321	0.077076	0.081559	0.058364	0.054611	0.091343	0.098858	0.08753	0.081729	0.085362	0.088983	0.072932	0.073788
	44	0.070839	0.073832	0.152903	0.083149	0.073575	0.072795	0.070446	0.071788	0.071062	0.068195	0.072574	0.072094	0.07889	0.114564	0.082793	0.062684	0.055534	0.078255	0.087859	0.075044	0.075044	0.105669	0.094877	0.083603	0.083614	0.083657	0.068807	0.08155	0.105505	0.08147	0.071946	0.073283	0.053635	0.051096	0.080498	0.104071	0.077125	0.07579	0.078539	0.082346	0.066223	0.079843
	45	0.06549	0.068466	0.266587	0.076235	0.066991	0.067081	0.067646	0.064014	0.06251	0.063668	0.068533	0.071204	0.071493	0.119047	0.074648	0.05898	0.05582	0.073033	0.084044	0.075504	0.075504	0.108423	0.098312	0.077194	0.077717	0.07762	0.063452	0.076045	0.117839	0.075201	0.066305	0.066406	0.052976	0.065053	0.072853	0.111513	0.073721	0.072107	0.078522	0.077809	0.067197	0.074373
	46	0.064083	0.068409	0.145574	0.077306	0.068205	0.067569	0.062381	0.061108	0.0618	0.063768	0.065793	0.078826	0.075466	0.109051	0.073851	0.053607	0.056829	0.069463	0.087089	0.068208	0.068208	0.107723	0.097082	0.071558	0.071347	0.070794	0.064781	0.07336	0.096955	0.075838	0.068369	0.068208	0.053253	0.061585	0.074187	0.099186	0.078952	0.075947	0.082078	0.075255	0.066441	0.074902
	47	0.06564	0.068581	0.263947	0.085168	0.065861	0.065343	0.054868	0.05701	0.057184	0.065898	0.068225	0.075159	0.0757	0.097495	0.072462	0.057651	0.058945	0.07361	0.082552	0.072193	0.072193	0.098601	0.080931	0.068146	0.060012	0.068866	0.064017	0.07616	0.113954	0.080578	0.067782	0.065835	0.060646	0.056771	0.07191	0.108816	0.080079	0.072342	0.07286	0.07755	0.068487	0.079561
	48	0.060441	0.061904	0.169331	0.073096	0.061247	0.061168	0.055501	0.064447	0.049711	0.060077	0.06446	0.073075	0.070911	0.09024	0.066125	0.058581	0.052986	0.068552	0.076561	0.065598	0.065598	0.091848	0.080784	0.069396	0.060956	0.063529	0.063867	0.066012	0.091647	0.070093	0.062294	0.062186	0.050407	0.06542	0.069247	0.120201	0.071569	0.071022	0.069772	0.074321	0.061039	0.064508
	49	0.061036	0.064245	0.282915	0.07179	0.062446	0.064767	0.054689	0.058298	0.055731	0.061224	0.063618	0.071234	0.070862	0.080817	0.066112	0.05966	0.0544	0.068124	0.078574	0.064015	0.064015	0.097077	0.078134	0.064229	0.063053	0.061044	0.062477	0.065172	0.109184	0.069424	0.060546	0.062683	0.057386	0.059538	0.069776	0.099761	0.066027	0.06975	0.066185	0.080116	0.063891	0.066944
	50	0.055902	0.058916	0.152076	0.069837	0.063018	0.061222	0.053912	0.055654	0.051437	0.055577	0.061719	0.096714	0.0751	0.071692	0.064036	0.055214	0.054832	0.079819	0.074979	0.074134	0.074134	0.0937	0.078868	0.063792	0.061749	0.067153	0.055236	0.062483	0.103999	0.066177	0.06109	0.061348	0.051278	0.056024	0.066321	0.109645	0.065074	0.073137	0.068461	0.073335	0.063324	0.05916
	51	0.061041	0.059701	0.271816	0.068934	0.05854	0.059707	0.049318	0.054736	0.045259	0.061775	0.059694	0.062842	0.066246	0.084877	0.062654	0.047544	0.050409	0.065394	0.071941	0.064741	0.064741	0.0921	0.073699	0.062119	0.059135	0.057489	0.061448	0.059707	0.094667	0.068447	0.055388	0.060454	0.046372	0.054814	0.062708	0.122002	0.066259	0.066499	0.061696	0.069954	0.058249	0.058746
	52	0.057809	0.056856	0.147373	0.065158	0.053992	0.055811	0.046727	0.050035	0.04776	0.060458	0.058751	0.057414	0.064337	0.068898	0.066654	0.046031	0.049517	0.066426	0.072415	0.061687	0.061687	0.093593	0.076716	0.061993	0.062055	0.056719	0.054512	0.059228	0.094563	0.064752	0.055812	0.055478	0.048323	0.049566	0.062842	0.101701	0.067249	0.062791	0.06642	0.07365	0.057844	0.059581
	53	0.056173	0.062375	0.266498	0.063665	0.057975	0.06137	0.049257	0.054263	0.053178	0.060702	0.057897	0.056254	0.059332	0.075086	0.059727	0.046002	0.054201	0.067761	0.077673	0.067633	0.067633	0.090323	0.078103	0.05598	0.051142	0.064499	0.053746	0.059104	0.08867	0.060424	0.054125	0.060569	0.050855	0.055861	0.061126	0.112329	0.067395	0.072991	0.060918	0.070075	0.064474	0.065363
	54	0.060503	0.058062	0.144936	0.06655	0.058609	0.05409	0.044351	0.054749	0.046936	0.06101	0.057828	0.064692	0.06343	0.059881	0.063368	0.043589	0.050452	0.060455	0.066182	0.059962	0.059962	0.097321	0.070775	0.061621	0.051919	0.053095	0.049074	0.057692	0.090198	0.061429	0.062808	0.057238	0.047589	0.055119	0.060154	0.098422	0.060202	0.059028	0.06589	0.076305	0.056334	0.073644
	55	0.055469	0.05482	0.263134	0.06812	0.061532	0.061565	0.04331	0.056391	0.052466	0.050998	0.056784	0.05205	0.063241	0.072248	0.068784	0.045121	0.053428	0.057765	0.070318	0.058061	0.058061	0.094906	0.065294	0.057117	0.048796	0.053512	0.051123	0.056057	0.082071	0.061954	0.062333	0.059253	0.052587	0.05331	0.058028	0.104917	0.059987	0.060049	0.066883	0.074532	0.054586	0.071046
	56	0.052267	0.0578	0.136432	0.060327	0.050271	0.05205	0.047296	0.049584	0.042985	0.049379	0.062332	0.056836	0.05831	0.067243	0.06013	0.045845	0.046012	0.06105	0.069537	0.059948	0.059948	0.086517	0.075775	0.057815	0.049994	0.058457	0.053118	0.058214	0.079755	0.055167	0.058014	0.05584	0.044901	0.049664	0.063014	0.116499	0.062129	0.059823	0.057998	0.064093	0.05384	0.067007
	57	0.0536	0.05929	0.25694	0.062566	0.051233	0.054722	0.040238	0.048452	0.045998	0.050201	0.060895	0.046735	0.06005	0.067154	0.059611	0.042803	0.048424	0.058502	0.074728	0.05623	0.05623	0.083045	0.08273	0.049662	0.049141	0.058177	0.049214	0.06078	0.077119	0.056983	0.057475	0.057278	0.04887	0.050258	0.058266	0.096989	0.067719	0.058249	0.061072	0.065439	0.050607	0.064012
	58	0.053977	0.052295	0.133675	0.061314	0.056091	0.059199	0.042413	0.055355	0.04761	0.052807	0.055521	0.056866	0.054805	0.066905	0.063866	0.040877	0.048858	0.055163	0.065227	0.054391	0.054391	0.080464	0.078288	0.057586	0.0522	0.068352	0.051291	0.052272	0.074246	0.054701	0.056964	0.052476	0.048951	0.056003	0.055288	0.106173	0.059713	0.053376	0.060124	0.06581	0.05154	0.069991
	59	0.049878	0.055364	0.256367	0.059783	0.050848	0.053853	0.042709	0.049181	0.048332	0.050189	0.058517	0.04755	0.053386	0.074241	0.0565	0.043538	0.049301	0.059032	0.058745	0.055192	0.055192	0.072712	0.08711	0.051759	0.055586	0.061972	0.046241	0.052277	0.080903	0.05384	0.054532	0.055643	0.04875	0.048492	0.065031	0.120183	0.05224	0.061575	0.057965	0.060927	0.053161	0.058102
	60	0.055397	0.050513	0.140124	0.056647	0.055162	0.055159	0.03677	0.050761	0.046718	0.051509	0.054118	0.048555	0.053	0.075946	0.056957	0.035113	0.050125	0.054473	0.064737	0.051365	0.051365	0.087661	0.077454	0.057095	0.049085	0.060408	0.048902	0.051965	0.081981	0.052779	0.055888	0.050276	0.04793	0.052329	0.065122	0.105245	0.053593	0.057733	0.054012	0.062331	0.048471	0.056757
	61	0.054797	0.051428	0.253934	0.065089	0.052558	0.053352	0.039393	0.045389	0.046592	0.052165	0.053098	0.044709	0.053695	0.085387	0.055993	0.038448	0.048687	0.053606	0.063395	0.05641	0.05641	0.07572	0.072257	0.0578	0.049069	0.052101	0.054164	0.048561	0.108432	0.054721	0.054038	0.052895	0.044828	0.046137	0.061368	0.118997	0.058337	0.05458	0.05599	0.061455	0.053204	0.058432
	62	0.053678	0.049003	0.134487	0.062658	0.04845	0.049926	0.042993	0.048762	0.04198	0.050826	0.050055	0.046872	0.054181	0.067809	0.052928	0.039271	0.046874	0.053043	0.065076	0.053576	0.053576	0.086034	0.071203	0.048966	0.043854	0.053261	0.052745	0.047609	0.064193	0.054983	0.049667	0.051523	0.045062	0.047886	0.056826	0.093707	0.060486	0.054127	0.048728	0.057677	0.050418	0.065283
	63	0.052157	0.054858	0.253349	0.056016	0.047176	0.04951	0.040667	0.049271	0.044063	0.050006	0.054401	0.044466	0.051922	0.071382	0.058785	0.039935	0.046188	0.053549	0.072792	0.055044	0.055044	0.07485	0.072048	0.05371	0.047924	0.057456	0.052069	0.050515	0.07981	0.051847	0.04944	0.048698	0.042759	0.045629	0.054956	0.101457	0.051939	0.05034	0.054899	0.061757	0.048218	0.049566
	64	0.05033	0.049131	0.145679	0.057394	0.044772	0.047692	0.045066	0.045421	0.047767	0.050803	0.053952	0.043679	0.050811	0.075282	0.050295	0.044692	0.04709	0.055093	0.067639	0.057293	0.057293	0.08432	0.068514	0.051469	0.056572	0.055303	0.050071	0.051603	0.070783	0.055491	0.048435	0.051491	0.047456	0.044705	0.052001	0.1131	0.04727	0.052887	0.048056	0.063215	0.059128	0.05792
	65	0.050716	0.053061	0.272767	0.057813	0.048199	0.05063	0.039147	0.046979	0.041329	0.051191	0.055602	0.057373	0.050952	0.068143	0.0516	0.038677	0.042641	0.060586	0.072787	0.062653	0.062653	0.074662	0.072828	0.050383	0.051202	0.056216	0.053379	0.049052	0.084571	0.051337	0.051623	0.048673	0.039261	0.045939	0.059724	0.101659	0.050987	0.059429	0.053396	0.058975	0.050022	0.051961
	66	0.050726	0.049303	0.135704	0.065078	0.051224	0.052972	0.042808	0.04627	0.04547	0.050856	0.059048	0.056324	0.053848	0.069456	0.058954	0.042897	0.044652	0.053938	0.062833	0.053658	0.053658	0.086218	0.075223	0.05347	0.048231	0.054754	0.053432	0.046357	0.063746	0.056217	0.050939	0.052408	0.043099	0.045442	0.058704	0.114831	0.052276	0.052221	0.05394	0.064872	0.051735	0.056011
	67	0.050446	0.056104	0.258986	0.063543	0.048719	0.04913	0.039971	0.041071	0.037829	0.050618	0.052884	0.055483	0.051729	0.068094	0.056251	0.040654	0.039663	0.058476	0.058771	0.053633	0.053633	0.072862	0.070874	0.048922	0.041634	0.058877	0.04963	0.048123	0.08249	0.056868	0.05128	0.049313	0.037023	0.0414	0.049752	0.133297	0.057775	0.058236	0.053748	0.059314	0.0456	0.047941
	68	0.047572	0.050433	0.128689	0.058426	0.048201	0.047168	0.039255	0.048609	0.045767	0.049959	0.055487	0.051667	0.051763	0.075532	0.058704	0.037259	0.044224	0.059197	0.061273	0.056499	0.056499	0.070754	0.068485	0.042039	0.052646	0.057022	0.050413	0.048866	0.068626	0.054359	0.046803	0.050734	0.044365	0.048247	0.049344	0.108645	0.049282	0.055144	0.049071	0.054353	0.048878	0.050381
	69	0.047773	0.050204	0.250688	0.052534	0.043823	0.045129	0.040276	0.036812	0.040338	0.049175	0.052319	0.048444	0.045737	0.056517	0.052583	0.042027	0.041195	0.05817	0.068436	0.05034	0.05034	0.089794	0.068015	0.045899	0.042742	0.052151	0.048315	0.045621	0.087875	0.053574	0.04696	0.044223	0.0393	0.038695	0.052004	0.103444	0.055008	0.058657	0.051118	0.05372	0.050191	0.046239
	70	0.044497	0.049736	0.135245	0.049371	0.043593	0.048126	0.039731	0.045003	0.047553	0.046859	0.052827	0.043577	0.046345	0.073608	0.050037	0.037953	0.046115	0.050203	0.056461	0.056278	0.056278	0.076844	0.070843	0.042441	0.04501	0.062101	0.046548	0.047612	0.063773	0.044931	0.042926	0.044312	0.045359	0.04636	0.050261	0.117059	0.047639	0.048977	0.046729	0.051466	0.048761	0.048783
	71	0.041415	0.048887	0.255829	0.055873	0.040852	0.045831	0.040739	0.043114	0.041843	0.04228	0.049363	0.041994	0.048874	0.074357	0.045041	0.042988	0.041943	0.052793	0.064864	0.050544	0.050544	0.085104	0.069815	0.046312	0.044764	0.055571	0.043814	0.048862	0.080122	0.046887	0.044471	0.04011	0.040634	0.044545	0.056882	0.135415	0.052753	0.05136	0.046315	0.054685	0.045284	0.049187
	72	0.044131	0.049389	0.130904	0.048613	0.040924	0.045561	0.038491	0.047581	0.042739	0.046828	0.051351	0.04961	0.042238	0.070499	0.044398	0.035547	0.039846	0.054671	0.059019	0.049381	0.049381	0.077883	0.075602	0.049809	0.046684	0.051403	0.047263	0.045711	0.067822	0.046605	0.042066	0.045609	0.04091	0.051663	0.050346	0.099921	0.053427	0.053376	0.043663	0.057189	0.045753	0.052164
	73	0.045875	0.047724	0.251035	0.052759	0.038101	0.047573	0.040987	0.042431	0.035126	0.04764	0.050384	0.038969	0.047626	0.073006	0.042381	0.041679	0.034957	0.058275	0.061898	0.053528	0.053528	0.082938	0.0733	0.050408	0.045793	0.04545	0.04966	0.045484	0.075332	0.046844	0.041319	0.044815	0.036896	0.041416	0.053929	0.112671	0.051866	0.049771	0.046816	0.052334	0.044877	0.05136
	74	0.043866	0.044321	0.139561	0.051226	0.050918	0.046248	0.03616	0.043513	0.041751	0.046507	0.047651	0.036472	0.046796	0.084159	0.043682	0.033746	0.040947	0.051058	0.050753	0.049249	0.049249	0.075884	0.077946	0.044831	0.04138	0.048077	0.044176	0.041759	0.066031	0.048937	0.049672	0.045122	0.041263	0.046677	0.05074	0.09514	0.048417	0.058803	0.045755	0.053564	0.046174	0.049726
	75	0.046469	0.047002	0.256433	0.061209	0.048115	0.051543	0.040593	0.040401	0.038346	0.048599	0.048881	0.043882	0.049487	0.095514	0.045933	0.043381	0.03677	0.055004	0.057636	0.055785	0.055785	0.081642	0.076284	0.057721	0.041023	0.042883	0.049143	0.043714	0.067733	0.051818	0.045905	0.046468	0.037255	0.038918	0.054863	0.105028	0.051766	0.051327	0.048786	0.062241	0.035935	0.052046
	76	0.043328	0.044187	0.131199	0.06065	0.042251	0.045347	0.033675	0.046838	0.042721	0.050607	0.049118	0.037589	0.044222	0.060423	0.050088	0.032761	0.042552	0.053401	0.053355	0.059276	0.059276	0.079534	0.068232	0.04949	0.04263	0.049076	0.045443	0.042041	0.067141	0.051326	0.046342	0.046524	0.043001	0.046556	0.055515	0.11877	0.0492	0.05238	0.046145	0.055882	0.041791	0.043817
	77	0.043507	0.042463	0.256534	0.049678	0.037587	0.044607	0.040646	0.036524	0.039941	0.044083	0.043418	0.036017	0.040281	0.0721	0.042999	0.045754	0.03794	0.056441	0.053372	0.048664	0.048664	0.086123	0.0657	0.051808	0.038589	0.050376	0.043269	0.0395	0.073719	0.050623	0.043845	0.045057	0.038753	0.037924	0.064346	0.104344	0.050315	0.056405	0.043948	0.055217	0.044282	0.048755
	78	0.043319	0.044878	0.129376	0.054318	0.042086	0.044322	0.033426	0.04474	0.039575	0.04717	0.045601	0.037878	0.044734	0.074202	0.044085	0.035122	0.040805	0.051066	0.057171	0.053628	0.053628	0.08494	0.065254	0.049581	0.037678	0.052331	0.043126	0.041317	0.071087	0.047527	0.042919	0.041465	0.037292	0.048175	0.055759	0.116285	0.042566	0.062443	0.045688	0.0597	0.038921	0.043457
	79	0.039757	0.045172	0.248155	0.054795	0.036258	0.039822	0.042102	0.041943	0.038504	0.042492	0.041465	0.037144	0.044605	0.070427	0.040932	0.043742	0.038128	0.047497	0.047675	0.05177	0.05177	0.083856	0.069811	0.036783	0.042186	0.052535	0.044113	0.042209	0.074951	0.044782	0.038218	0.044244	0.035701	0.043158	0.051778	0.095506	0.051202	0.053892	0.043154	0.049485	0.040842	0.049666
	80	0.042221	0.045906	0.136212	0.054134	0.04344	0.044237	0.030051	0.044552	0.040149	0.04548	0.043077	0.051431	0.044129	0.075481	0.045819	0.033946	0.044505	0.049533	0.052259	0.047064	0.047064	0.080605	0.065169	0.042286	0.04115	0.055632	0.043464	0.043054	0.060989	0.041804	0.044364	0.042738	0.041664	0.047398	0.047463	0.10606	0.041938	0.049863	0.045655	0.054223	0.042336	0.050797
	81	0.044372	0.052699	0.251585	0.053217	0.038496	0.040085	0.032748	0.04601	0.038059	0.044754	0.049507	0.040807	0.045463	0.06927	0.041056	0.037814	0.036848	0.045722	0.049203	0.04659	0.04659	0.080311	0.065756	0.055293	0.036516	0.057329	0.045538	0.046177	0.064397	0.046469	0.042277	0.045737	0.036789	0.044572	0.051776	0.092211	0.040103	0.049308	0.044958	0.049149	0.04658	0.053062
	82	0.044883	0.044955	0.12794	0.054625	0.042427	0.045629	0.032548	0.044199	0.040805	0.049575	0.042355	0.036861	0.044424	0.074813	0.0461	0.033216	0.042527	0.051178	0.056338	0.04882	0.04882	0.08669	0.072012	0.040408	0.045535	0.044858	0.046953	0.042336	0.0631	0.044907	0.043597	0.045185	0.042269	0.047762	0.049652	0.099543	0.041931	0.048683	0.04928	0.054944	0.044214	0.043954
	83	0.036666	0.046148	0.244506	0.048053	0.039515	0.041023	0.036175	0.039962	0.036835	0.037373	0.045694	0.030573	0.040508	0.071229	0.041656	0.03986	0.034579	0.047489	0.055168	0.049402	0.049402	0.085763	0.067906	0.046505	0.037078	0.057128	0.037361	0.041367	0.073098	0.044553	0.039952	0.045283	0.035314	0.040921	0.050416	0.112317	0.039391	0.050863	0.04626	0.04973	0.038948	0.049148
	84	0.04271	0.041543	0.122049	0.05058	0.044523	0.047336	0.035302	0.046769	0.037369	0.045997	0.044132	0.04379	0.043592	0.066712	0.049829	0.035692	0.03964	0.049312	0.054143	0.046968	0.046968	0.079021	0.06948	0.047156	0.049831	0.051164	0.043865	0.038204	0.060744	0.042435	0.045729	0.044617	0.038671	0.050358	0.049376	0.099107	0.04017	0.048361	0.053431	0.057551	0.043971	0.044085
	85	0.037111	0.049201	0.236891	0.05482	0.040467	0.046099	0.035413	0.038018	0.038359	0.039857	0.049263	0.039287	0.040673	0.074554	0.044961	0.035557	0.036858	0.050626	0.056056	0.051197	0.051197	0.081898	0.07724	0.042308	0.049752	0.047775	0.038923	0.044868	0.074018	0.05196	0.041581	0.047592	0.036807	0.038997	0.043844	0.111283	0.041549	0.045922	0.051046	0.049203	0.042686	0.03874
	86	0.041154	0.037922	0.118692	0.049482	0.041805	0.04239	0.035869	0.043667	0.038734	0.044968	0.037509	0.035781	0.038317	0.074183	0.044244	0.037639	0.04067	0.045352	0.058955	0.047524	0.047524	0.070044	0.06767	0.045871	0.055257	0.050305	0.042549	0.036393	0.060661	0.041692	0.042031	0.040922	0.039027	0.047607	0.039574	0.126111	0.045869	0.04858	0.046163	0.050052	0.042705	0.038798
	87	0.036846	0.043861	0.230051	0.045231	0.039513	0.042337	0.035626	0.036242	0.034032	0.039682	0.044026	0.035328	0.03855	0.083897	0.044684	0.038257	0.035899	0.04764	0.056757	0.04942	0.04942	0.081279	0.064545	0.040983	0.04648	0.055995	0.038431	0.041866	0.066237	0.039782	0.04183	0.0426	0.033519	0.036787	0.048595	0.09934	0.044172	0.04827	0.048604	0.048977	0.043264	0.043803
	88	0.042969	0.04139	0.122033	0.050131	0.035394	0.03692	0.03186	0.039696	0.04197	0.044827	0.044364	0.04789	0.042035	0.067964	0.041401	0.03404	0.045926	0.054481	0.056364	0.054458	0.054458	0.066671	0.069938	0.045162	0.044821	0.046168	0.043062	0.041408	0.063613	0.039782	0.038919	0.040113	0.041539	0.04397	0.055573	0.112727	0.045456	0.057389	0.04568	0.045602	0.043642	0.042837
	89	0.036419	0.042296	0.240213	0.049883	0.04044	0.041217	0.037987	0.033902	0.033138	0.040146	0.042616	0.036324	0.038673	0.072455	0.043217	0.03748	0.032406	0.053628	0.04504	0.053207	0.053207	0.087183	0.061907	0.045474	0.041928	0.046544	0.038478	0.036737	0.068297	0.045017	0.041348	0.045832	0.036675	0.035587	0.052385	0.09391	0.042546	0.056666	0.049191	0.043831	0.037235	0.048044
	90	0.038306	0.043447	0.12469	0.051583	0.039376	0.040948	0.032701	0.046007	0.0434	0.042145	0.042061	0.035571	0.039078	0.062873	0.041093	0.034296	0.042592	0.053446	0.055601	0.058887	0.058887	0.086117	0.073645	0.041155	0.048311	0.04999	0.04062	0.042721	0.06298	0.049083	0.041532	0.043022	0.040401	0.0479	0.046083	0.108639	0.043007	0.058586	0.049866	0.043825	0.046151	0.046946
	91	0.035413	0.036635	0.247979	0.049587	0.04175	0.042185	0.031024	0.034057	0.034096	0.039963	0.037568	0.036491	0.04113	0.074273	0.043897	0.036675	0.0341	0.047687	0.052292	0.054009	0.054009	0.088676	0.068037	0.044089	0.043906	0.045423	0.03707	0.033961	0.070169	0.050197	0.044897	0.044724	0.034697	0.035421	0.056783	0.096538	0.050028	0.054121	0.054347	0.052027	0.04197	0.045045
	92	0.041078	0.040459	0.124248	0.052054	0.040914	0.043875	0.032479	0.035447	0.043122	0.045555	0.040005	0.045368	0.039446	0.066654	0.044752	0.03561	0.045429	0.040634	0.057091	0.0477	0.0477	0.085185	0.06328	0.04849	0.042076	0.047795	0.043723	0.03536	0.058155	0.042502	0.04303	0.045672	0.041815	0.043964	0.050293	0.112558	0.037569	0.048446	0.046914	0.049141	0.040632	0.047653
	93	0.03938	0.046379	0.239212	0.061106	0.036493	0.039313	0.033816	0.033003	0.031532	0.040451	0.044962	0.037181	0.039743	0.069372	0.039916	0.032187	0.032495	0.053868	0.059941	0.055975	0.055975	0.083238	0.060951	0.044963	0.033065	0.050636	0.040624	0.039831	0.06557	0.048644	0.038085	0.038095	0.031798	0.039371	0.044456	0.091871	0.036836	0.057684	0.04012	0.043004	0.039069	0.049595
	94	0.037815	0.041017	0.120888	0.055023	0.039442	0.038018	0.03267	0.040544	0.041286	0.042346	0.041452	0.050678	0.043632	0.080774	0.041476	0.034549	0.036649	0.043232	0.060743	0.053622	0.053622	0.082675	0.062075	0.045909	0.042752	0.047993	0.040217	0.039514	0.056891	0.04598	0.039513	0.041385	0.035747	0.042262	0.05028	0.102626	0.045341	0.051084	0.043554	0.051026	0.044124	0.045523
	95	0.039802	0.044388	0.238995	0.058822	0.042355	0.044965	0.031268	0.034609	0.02975	0.04065	0.042009	0.048001	0.044183	0.074007	0.045245	0.032636	0.033163	0.056463	0.05867	0.058892	0.058892	0.085646	0.063127	0.046307	0.037267	0.040859	0.041353	0.038835	0.071955	0.047821	0.043232	0.039986	0.032563	0.03819	0.047331	0.118838	0.042785	0.062456	0.049615	0.04401	0.041377	0.045534
	96	0.039096	0.039358	0.120497	0.048836	0.035663	0.039338	0.02996	0.040467	0.037732	0.041939	0.039034	0.034113	0.038317	0.071195	0.046565	0.030222	0.04032	0.047239	0.052261	0.048693	0.048693	0.082848	0.059816	0.042921	0.046645	0.048507	0.04095	0.037023	0.046036	0.03923	0.039309	0.046486	0.035075	0.041989	0.047103	0.138514	0.043474	0.045742	0.043293	0.054065	0.037777	0.050875
	97	0.040417	0.040715	0.229735	0.048898	0.042472	0.044471	0.033978	0.038048	0.033575	0.041681	0.041428	0.034936	0.040348	0.072205	0.038767	0.034139	0.032707	0.045293	0.05822	0.046841	0.046841	0.085298	0.064496	0.046018	0.034251	0.040012	0.041461	0.037284	0.042673	0.04196	0.042289	0.038792	0.034752	0.040145	0.047031	0.098618	0.042782	0.045692	0.045903	0.044493	0.039611	0.053066
	98	0.035657	0.0391	0.120248	0.045259	0.038487	0.040464	0.028426	0.042719	0.036842	0.040774	0.03818	0.032185	0.034725	0.050435	0.043671	0.029981	0.033103	0.043103	0.045017	0.045036	0.045036	0.09208	0.070808	0.037669	0.049726	0.04913	0.039124	0.03379	0.041979	0.037086	0.042086	0.045683	0.034852	0.045516	0.042744	0.114675	0.039597	0.043762	0.043724	0.056949	0.037025	0.053538
	99	0.033447	0.040701	0.232079	0.05084	0.042086	0.045312	0.03505	0.035843	0.03338	0.035819	0.039023	0.033152	0.039189	0.084712	0.039165	0.037386	0.033841	0.044838	0.047394	0.041846	0.041846	0.08255	0.063592	0.040597	0.040638	0.043023	0.036261	0.037398	0.048262	0.043196	0.044214	0.038215	0.035258	0.036944	0.040765	0.13576	0.043955	0.04664	0.049335	0.048745	0.042311	0.043747
	100	0.036598	0.037983	0.116006	0.048923	0.037752	0.037255	0.030413	0.045621	0.034656	0.043298	0.036456	0.033869	0.038587	0.050698	0.042557	0.032477	0.036201	0.047657	0.053937	0.050991	0.050991	0.087552	0.06939	0.057066	0.040619	0.045799	0.039972	0.032158	0.05544	0.039351	0.039707	0.041649	0.033771	0.049097	0.041132	0.101643	0.033704	0.050452	0.04663	0.045193	0.035799	0.045773
	101	0.038221	0.042882	0.23027	0.055412	0.036474	0.040499	0.036705	0.032255	0.032193	0.039677	0.041529	0.031182	0.045687	0.069573	0.044974	0.038515	0.033028	0.049523	0.05804	0.047892	0.047892	0.085717	0.070259	0.0331	0.041101	0.050105	0.037722	0.040867	0.055227	0.04436	0.0392	0.03939	0.032063	0.034865	0.045332	0.117772	0.05283	0.051748	0.046087	0.047369	0.031637	0.045774
	102	0.038217	0.037438	0.120116	0.055742	0.03652	0.039138	0.028398	0.041337	0.035234	0.041154	0.038848	0.036926	0.040808	0.073951	0.037996	0.028001	0.036472	0.042246	0.057049	0.050576	0.050576	0.085842	0.068083	0.053027	0.042282	0.046678	0.038996	0.041022	0.054266	0.041609	0.040354	0.041717	0.035281	0.04406	0.046873	0.097716	0.039599	0.047849	0.043265	0.045703	0.039824	0.040155
	103	0.04139	0.03967	0.230109	0.045782	0.03609	0.039903	0.035123	0.033864	0.030055	0.044014	0.040839	0.032347	0.038748	0.067387	0.03735	0.038505	0.032917	0.043407	0.058164	0.044155	0.044155	0.088911	0.074008	0.039409	0.044806	0.045996	0.043067	0.036212	0.059474	0.03664	0.035789	0.038901	0.031689	0.03538	0.05138	0.11062	0.053069	0.040463	0.045665	0.046477	0.046384	0.041536
	104	0.04054	0.037354	0.122536	0.050271	0.033571	0.035744	0.029435	0.038289	0.034411	0.043645	0.03834	0.040615	0.040919	0.069516	0.038354	0.029195	0.035787	0.039745	0.05305	0.045446	0.045446	0.078409	0.062093	0.05157	0.04344	0.048328	0.04152	0.037842	0.054948	0.042834	0.037729	0.036306	0.036296	0.041895	0.04341	0.134716	0.038464	0.044928	0.046182	0.046026	0.035945	0.041555
	105	0.034914	0.040864	0.231385	0.048414	0.037074	0.039515	0.033038	0.031074	0.02967	0.035941	0.042598	0.030093	0.041589	0.088448	0.040786	0.035457	0.029784	0.045593	0.054344	0.044292	0.044292	0.081193	0.065458	0.036665	0.047205	0.045112	0.036535	0.035405	0.052447	0.041426	0.037685	0.038859	0.030105	0.032971	0.038851	0.103888	0.046399	0.04932	0.048052	0.049434	0.045704	0.034485
	106	0.037144	0.037646	0.117935	0.052245	0.033625	0.034045	0.028245	0.034884	0.03273	0.037739	0.039237	0.030737	0.037885	0.068022	0.038834	0.030515	0.035417	0.037187	0.057633	0.042584	0.042584	0.080997	0.061331	0.031871	0.040932	0.039654	0.037461	0.037511	0.067722	0.037081	0.034762	0.039079	0.033484	0.039406	0.041197	0.122874	0.043156	0.041857	0.042329	0.047216	0.048185	0.0375
	107	0.035373	0.0386	0.231903	0.049357	0.035791	0.041234	0.035323	0.030651	0.031909	0.038126	0.035576	0.034247	0.043	0.071269	0.03681	0.036717	0.030925	0.043057	0.055445	0.04618	0.04618	0.085282	0.068583	0.042757	0.042536	0.039184	0.037403	0.030382	0.045803	0.038914	0.038864	0.039974	0.029699	0.032912	0.037446	0.095405	0.045674	0.048176	0.044849	0.052985	0.046405	0.035851
	108	0.037548	0.038561	0.121813	0.062479	0.035061	0.038019	0.030845	0.042257	0.03434	0.038895	0.039575	0.032956	0.046634	0.050372	0.033623	0.028638	0.038084	0.046795	0.046611	0.041564	0.041564	0.083483	0.066612	0.044732	0.044471	0.04311	0.037882	0.03753	0.055476	0.049953	0.036207	0.03896	0.035446	0.043499	0.042646	0.106938	0.040915	0.054653	0.043368	0.050834	0.048646	0.033509
	109	0.034708	0.035627	0.235533	0.056308	0.035523	0.037612	0.033365	0.031554	0.031552	0.036338	0.036485	0.036088	0.043748	0.069404	0.033502	0.032559	0.028276	0.043745	0.052224	0.047127	0.047127	0.085592	0.068901	0.042603	0.041502	0.033972	0.037659	0.029917	0.051605	0.048039	0.035929	0.040951	0.0323	0.031678	0.037649	0.12624	0.04335	0.048684	0.045869	0.050391	0.053157	0.032611
	110	0.040146	0.036152	0.117748	0.05863	0.036347	0.037346	0.032119	0.040214	0.031091	0.039682	0.036652	0.030054	0.044902	0.080085	0.038317	0.033344	0.034506	0.050158	0.051019	0.04397	0.04397	0.082607	0.068435	0.046799	0.044403	0.044058	0.038115	0.028903	0.065426	0.052661	0.036009	0.036558	0.030674	0.045643	0.041387	0.100351	0.035317	0.054211	0.039222	0.051141	0.037034	0.033212
	111	0.033961	0.039695	0.235094	0.051354	0.037025	0.038424	0.034598	0.028943	0.033743	0.033852	0.035778	0.047087	0.043335	0.070706	0.034086	0.034245	0.03414	0.040519	0.054617	0.044785	0.044785	0.085368	0.063976	0.041984	0.042052	0.048656	0.033745	0.035036	0.04801	0.044492	0.03794	0.042966	0.0347	0.031636	0.047573	0.112056	0.038413	0.042818	0.044203	0.048489	0.032495	0.034202
	112	0.039761	0.0393	0.116287	0.059778	0.040422	0.038274	0.030472	0.041978	0.03445	0.038565	0.041604	0.034907	0.0458	0.075824	0.039169	0.033038	0.040723	0.042625	0.052529	0.044043	0.044043	0.082361	0.070399	0.048149	0.045798	0.044955	0.040027	0.030678	0.068452	0.046556	0.0389	0.039809	0.038968	0.044877	0.041782	0.137395	0.040243	0.051628	0.049943	0.063655	0.043089	0.041179
	113	0.034285	0.040219	0.232908	0.061653	0.039397	0.040104	0.03324	0.030086	0.034513	0.038369	0.037534	0.037098	0.036281	0.071948	0.036037	0.034599	0.033527	0.037766	0.05946	0.04299	0.04299	0.083962	0.063847	0.046479	0.04287	0.048175	0.033965	0.033196	0.052361	0.047643	0.040338	0.038537	0.032989	0.032752	0.0324	0.10714	0.039318	0.047441	0.04482	0.049241	0.03253	0.041696
	114	0.037493	0.040998	0.125672	0.057031	0.036929	0.035979	0.027454	0.041748	0.035452	0.039599	0.040862	0.029992	0.045942	0.06974	0.037674	0.028769	0.037059	0.052786	0.056784	0.042117	0.042117	0.082556	0.063569	0.040046	0.039517	0.045803	0.035685	0.038419	0.049912	0.045185	0.037298	0.043208	0.037194	0.04418	0.041082	0.130801	0.034161	0.049533	0.046684	0.045515	0.033784	0.035364
	115	0.034799	0.046585	0.236545	0.054607	0.034764	0.040707	0.034336	0.030587	0.035932	0.039101	0.044395	0.046131	0.045008	0.080341	0.041951	0.036216	0.033963	0.043056	0.054985	0.040326	0.040326	0.080905	0.065077	0.038509	0.045776	0.046095	0.036416	0.039938	0.067348	0.047227	0.039744	0.039694	0.034178	0.032627	0.04393	0.098798	0.04584	0.05333	0.043846	0.051884	0.040722	0.036375
	116	0.035676	0.037559	0.125416	0.053433	0.037785	0.03529	0.031239	0.037372	0.036805	0.037998	0.038311	0.034646	0.042987	0.070245	0.040843	0.033826	0.036333	0.036596	0.055034	0.047482	0.047482	0.085875	0.070302	0.042094	0.048362	0.051386	0.038439	0.035055	0.045678	0.044698	0.035695	0.041724	0.036254	0.040362	0.04379	0.095681	0.032397	0.044785	0.050216	0.052387	0.034169	0.043579
	117	0.035241	0.043464	0.226795	0.052727	0.037279	0.035677	0.029608	0.032909	0.028567	0.037235	0.040148	0.032924	0.037117	0.071644	0.038652	0.032674	0.029088	0.041902	0.053492	0.045162	0.045162	0.09068	0.066628	0.039653	0.034362	0.047547	0.035567	0.037655	0.042818	0.042947	0.036862	0.037374	0.027806	0.034494	0.049177	0.098737	0.045189	0.050733	0.050783	0.050468	0.035269	0.036118
	118	0.034002	0.03994	0.116122	0.058115	0.039337	0.039276	0.025613	0.035763	0.036155	0.035182	0.039201	0.030834	0.036863	0.071614	0.043243	0.029969	0.036254	0.043552	0.052542	0.047129	0.047129	0.077438	0.057486	0.033644	0.038139	0.044185	0.033888	0.037881	0.046713	0.040076	0.039329	0.040174	0.036058	0.039498	0.041117	0.108954	0.035326	0.039422	0.0435	0.057206	0.030803	0.042976
	119	0.035381	0.038997	0.233316	0.058832	0.032798	0.034289	0.033632	0.030591	0.031466	0.037111	0.039293	0.034838	0.042062	0.066161	0.035382	0.034167	0.0296	0.037209	0.055582	0.035013	0.035013	0.085487	0.062232	0.043121	0.035691	0.033379	0.037234	0.035297	0.063157	0.0472	0.036401	0.039421	0.031296	0.03299	0.042309	0.122833	0.048989	0.042649	0.041765	0.047904	0.037199	0.034511
	120	0.034857	0.041489	0.119384	0.048484	0.036755	0.035445	0.028615	0.036654	0.032302	0.035056	0.044978	0.029231	0.041657	0.080947	0.036215	0.029202	0.034392	0.041071	0.056562	0.039229	0.039229	0.089456	0.063411	0.040479	0.036065	0.038014	0.033578	0.04325	0.059383	0.038113	0.037958	0.042047	0.032125	0.039372	0.036584	0.100938	0.033346	0.045455	0.040128	0.049437	0.038835	0.039375
	121	0.035741	0.03607	0.231677	0.052272	0.034995	0.038354	0.033856	0.030192	0.02941	0.037443	0.036097	0.038368	0.03645	0.067957	0.038587	0.037276	0.028808	0.047158	0.051058	0.040571	0.040571	0.088331	0.064026	0.042486	0.041184	0.032503	0.03881	0.031158	0.046651	0.038082	0.0362	0.036355	0.030727	0.032963	0.041173	0.116217	0.038115	0.046206	0.042825	0.049477	0.029972	0.035088
	122	0.032838	0.041315	0.121283	0.058202	0.03572	0.037626	0.028494	0.035536	0.034358	0.035825	0.041953	0.030713	0.033875	0.073114	0.040223	0.0299	0.034343	0.039836	0.058672	0.041459	0.041459	0.082417	0.056479	0.037514	0.032889	0.04102	0.034969	0.038497	0.065142	0.035267	0.038061	0.043909	0.033337	0.038404	0.031356	0.099982	0.033611	0.053162	0.049042	0.056734	0.037417	0.045213
	123	0.031873	0.03493	0.231239	0.057851	0.035253	0.03844	0.034965	0.030559	0.029346	0.032921	0.036971	0.029626	0.032701	0.07077	0.042093	0.034257	0.026622	0.039001	0.049554	0.046617	0.046617	0.075497	0.071588	0.044518	0.045177	0.048681	0.035407	0.031803	0.043139	0.037682	0.040057	0.038194	0.028033	0.033119	0.028565	0.093216	0.035546	0.045775	0.048399	0.048544	0.031621	0.03381
	124	0.035037	0.038289	0.11904	0.053624	0.039634	0.040347	0.028515	0.035907	0.034797	0.039748	0.037848	0.031052	0.039554	0.066096	0.041657	0.03198	0.034077	0.041919	0.066474	0.045763	0.045763	0.077706	0.05751	0.040322	0.040088	0.03814	0.037133	0.033666	0.04969	0.040518	0.041556	0.040858	0.033214	0.03794	0.038392	0.095393	0.042258	0.043324	0.047988	0.044424	0.044255	0.038057
	125	0.035818	0.036313	0.232174	0.053546	0.031959	0.036012	0.034071	0.031493	0.027558	0.03194	0.038764	0.042544	0.040646	0.070778	0.040303	0.03298	0.026612	0.052301	0.051874	0.051949	0.051949	0.079295	0.064377	0.040782	0.047692	0.043514	0.034581	0.039423	0.063831	0.044651	0.03354	0.035969	0.027107	0.03495	0.033527	0.10964	0.037155	0.049952	0.048235	0.051753	0.039848	0.033039
	126	0.037669	0.03536	0.117792	0.053786	0.034791	0.036541	0.029115	0.040386	0.035505	0.042189	0.033455	0.03132	0.041724	0.070349	0.038898	0.029534	0.035921	0.046246	0.045624	0.05079	0.05079	0.078068	0.057893	0.035484	0.03804	0.046167	0.039094	0.03243	0.038552	0.041009	0.036617	0.039698	0.034923	0.040631	0.045317	0.132235	0.038479	0.055804	0.039706	0.041933	0.043318	0.03865
	127	0.033417	0.03833	0.229824	0.051976	0.030059	0.036037	0.036364	0.028143	0.031607	0.032625	0.038849	0.026734	0.035808	0.066747	0.038079	0.034859	0.028925	0.034012	0.051327	0.0402	0.0402	0.081029	0.056378	0.049063	0.040689	0.045769	0.032342	0.03382	0.041986	0.040535	0.033437	0.033912	0.030015	0.032524	0.033299	0.104217	0.038494	0.041658	0.046554	0.046031	0.047469	0.036392
	128	0.037853	0.038089	0.114079	0.056492	0.035946	0.034731	0.030638	0.036513	0.034073	0.034733	0.034222	0.04157	0.037224	0.071152	0.037277	0.032271	0.037082	0.038014	0.045117	0.043324	0.043324	0.078669	0.064269	0.039461	0.039571	0.045269	0.037284	0.036985	0.042715	0.040005	0.036139	0.038888	0.035464	0.040726	0.036942	0.094677	0.035806	0.045494	0.043933	0.047069	0.038114	0.046049
	129	0.030147	0.035149	0.224402	0.05267	0.037175	0.040551	0.03229	0.031426	0.031132	0.033534	0.037885	0.03341	0.035534	0.072845	0.039949	0.03236	0.030277	0.046969	0.046902	0.049868	0.049868	0.077463	0.056785	0.04114	0.036315	0.045799	0.029892	0.030456	0.049378	0.037201	0.040145	0.039772	0.032248	0.033113	0.032888	0.101865	0.041221	0.053393	0.051857	0.046384	0.034587	0.038495
	130	0.038225	0.034297	0.115343	0.05418	0.036677	0.036322	0.030268	0.039833	0.034496	0.035893	0.035725	0.034274	0.041557	0.068211	0.039073	0.032316	0.034529	0.035025	0.050602	0.043659	0.043659	0.07928	0.051368	0.040141	0.039759	0.043242	0.0406	0.03123	0.042831	0.037149	0.038902	0.040188	0.032575	0.041036	0.042731	0.119935	0.047164	0.045015	0.04549	0.051289	0.037423	0.039003
	131	0.031059	0.037113	0.225663	0.058163	0.036873	0.040076	0.032591	0.02884	0.029846	0.036813	0.033711	0.033134	0.038297	0.05109	0.040316	0.033028	0.027918	0.046161	0.046093	0.042623	0.042623	0.084631	0.065889	0.046332	0.03857	0.043495	0.031347	0.031691	0.052145	0.04049	0.039227	0.039516	0.028414	0.032489	0.043267	0.095358	0.036205	0.04759	0.042564	0.048228	0.039163	0.040238
	132	0.038062	0.032945	0.118378	0.055333	0.032405	0.034367	0.028724	0.039285	0.034173	0.037996	0.033476	0.031751	0.045126	0.066337	0.040706	0.031247	0.032109	0.038693	0.048779	0.04472	0.04472	0.085982	0.060273	0.036407	0.035145	0.044364	0.038652	0.033847	0.053541	0.037391	0.036772	0.034534	0.031454	0.042887	0.038179	0.103128	0.046463	0.047826	0.043527	0.052549	0.032655	0.030957
	133	0.031979	0.036734	0.223733	0.058761	0.034493	0.038616	0.033157	0.032164	0.028381	0.039092	0.032921	0.030524	0.037031	0.069049	0.039878	0.033996	0.028847	0.045883	0.05774	0.043919	0.043919	0.090425	0.060138	0.042085	0.038608	0.043187	0.03407	0.028797	0.044701	0.039298	0.035346	0.0374	0.028631	0.032848	0.043095	0.096899	0.039242	0.048757	0.043439	0.044382	0.035849	0.043866
	134	0.03896	0.035449	0.123429	0.054669	0.029909	0.032059	0.025603	0.035198	0.036671	0.036381	0.03565	0.033481	0.042334	0.075286	0.035854	0.029271	0.034308	0.041839	0.044092	0.047709	0.047709	0.086498	0.058643	0.036863	0.032175	0.04516	0.037988	0.034891	0.048818	0.044828	0.034217	0.035857	0.033936	0.040161	0.040021	0.102377	0.042311	0.049091	0.042224	0.041063	0.034722	0.041337
	135	0.030824	0.036124	0.229683	0.052771	0.035987	0.038607	0.032705	0.029832	0.02728	0.035523	0.032539	0.027126	0.035583	0.071253	0.037323	0.031774	0.028116	0.03655	0.04716	0.040268	0.040268	0.085361	0.060829	0.029362	0.035074	0.047466	0.031305	0.033709	0.060455	0.04067	0.036743	0.037141	0.028296	0.031183	0.039276	0.120867	0.041291	0.040641	0.043353	0.039859	0.033321	0.040144
	136	0.035416	0.035668	0.112923	0.061886	0.032193	0.03376	0.025701	0.037729	0.033148	0.034672	0.035016	0.039002	0.044097	0.069214	0.039416	0.029717	0.034536	0.045738	0.048266	0.043341	0.043341	0.084324	0.064125	0.029472	0.03106	0.047582	0.034618	0.03238	0.036193	0.049182	0.033597	0.036912	0.031986	0.040587	0.046629	0.097791	0.048789	0.050731	0.045265	0.046114	0.034465	0.034454
	137	0.03517	0.034226	0.222607	0.058397	0.035271	0.038458	0.031067	0.030328	0.026359	0.03623	0.032809	0.027153	0.03476	0.088835	0.036535	0.030962	0.025877	0.042837	0.044789	0.044754	0.044754	0.082353	0.061868	0.02735	0.032674	0.047353	0.035816	0.033201	0.041846	0.042072	0.037335	0.039822	0.025963	0.031714	0.04586	0.097958	0.039454	0.037946	0.044049	0.044943	0.036214	0.030075
	138	0.038433	0.037976	0.1129	0.069662	0.030581	0.033871	0.026933	0.032268	0.035732	0.036138	0.034915	0.031723	0.041345	0.066761	0.035579	0.032041	0.035795	0.042831	0.049139	0.041745	0.041745	0.079576	0.06043	0.031261	0.034911	0.051682	0.036526	0.036138	0.04567	0.046989	0.03046	0.036099	0.032369	0.036525	0.051875	0.099333	0.04463	0.041781	0.042315	0.046897	0.029088	0.033974
	139	0.034686	0.041106	0.221239	0.0614	0.032237	0.034711	0.033187	0.030989	0.030203	0.034993	0.035282	0.032702	0.038001	0.066478	0.03575	0.030952	0.026741	0.042745	0.047506	0.040291	0.040291	0.081335	0.060075	0.033125	0.03717	0.046684	0.03611	0.032801	0.049013	0.041147	0.035563	0.037442	0.028501	0.03573	0.040746	0.111063	0.031371	0.051331	0.047881	0.046467	0.033901	0.040383
	140	0.034371	0.037874	0.116855	0.061881	0.035072	0.037668	0.025204	0.033228	0.035521	0.034528	0.037049	0.03574	0.038193	0.071477	0.040843	0.030984	0.035863	0.045202	0.046864	0.046286	0.046286	0.078258	0.069668	0.03879	0.034769	0.042267	0.034584	0.032167	0.055807	0.041975	0.037635	0.037521	0.031786	0.035736	0.043295	0.094862	0.031124	0.04521	0.046608	0.047132	0.03379	0.040136
	141	0.03332	0.038083	0.228304	0.056314	0.030751	0.033324	0.031325	0.031329	0.027052	0.032976	0.035008	0.027153	0.038963	0.074555	0.03515	0.031062	0.025632	0.044831	0.048295	0.041147	0.041147	0.079917	0.053909	0.033025	0.040442	0.048071	0.031884	0.036309	0.044982	0.045701	0.031801	0.037295	0.026213	0.031556	0.035623	0.104828	0.037229	0.04018	0.038132	0.042875	0.04035	0.033252
	142	0.036407	0.034106	0.115555	0.051874	0.032187	0.033513	0.023231	0.033036	0.029954	0.03453	0.038708	0.038109	0.040397	0.059815	0.033595	0.029213	0.030885	0.045165	0.045309	0.047947	0.047947	0.083049	0.06332	0.032875	0.042576	0.037924	0.034148	0.03681	0.048523	0.042484	0.033534	0.036852	0.02784	0.037983	0.042785	0.128903	0.027966	0.050387	0.043893	0.037762	0.034644	0.033369
	143	0.031001	0.036782	0.222663	0.0519	0.030981	0.035199	0.0327	0.032555	0.029283	0.031759	0.031506	0.025884	0.034895	0.074045	0.03244	0.029892	0.026897	0.041073	0.045343	0.036036	0.036036	0.075646	0.054739	0.036379	0.041158	0.043668	0.029581	0.03425	0.040488	0.042251	0.035023	0.035336	0.028707	0.033813	0.035053	0.097069	0.037983	0.039833	0.036844	0.045071	0.036019	0.043683
	144	0.034951	0.033476	0.115482	0.051319	0.035755	0.036158	0.024668	0.034825	0.031995	0.033198	0.036962	0.029922	0.038699	0.070086	0.036234	0.02909	0.032039	0.042869	0.046441	0.045501	0.045501	0.07108	0.068605	0.047433	0.034937	0.04284	0.031938	0.033313	0.047365	0.037047	0.038385	0.035754	0.030757	0.039189	0.038598	0.111215	0.026214	0.049218	0.047207	0.041375	0.031536	0.038253
	145	0.033	0.039456	0.225031	0.055924	0.033629	0.034131	0.031948	0.028671	0.025061	0.031408	0.034185	0.029959	0.034684	0.08756	0.038199	0.028696	0.021585	0.043757	0.045584	0.041322	0.041322	0.081174	0.066036	0.039274	0.040208	0.035472	0.033071	0.037315	0.051953	0.042496	0.034501	0.035731	0.025291	0.030209	0.047221	0.139192	0.042945	0.036803	0.046137	0.04247	0.035655	0.034964
	146	0.034042	0.035769	0.116309	0.05544	0.033423	0.037075	0.025879	0.033226	0.031901	0.032399	0.036721	0.027761	0.034645	0.069016	0.039344	0.034072	0.031002	0.040096	0.043154	0.042511	0.042511	0.075215	0.068462	0.044794	0.036262	0.036815	0.032641	0.034627	0.056147	0.037827	0.03538	0.035397	0.030389	0.035526	0.034559	0.103159	0.027479	0.040311	0.041668	0.039197	0.03051	0.036739
	147	0.029846	0.040272	0.231088	0.05841	0.03229	0.034585	0.031089	0.031622	0.025216	0.031226	0.036291	0.026695	0.033827	0.066265	0.038437	0.027847	0.028048	0.037765	0.040361	0.039681	0.039681	0.07096	0.063053	0.036209	0.041808	0.032067	0.031728	0.037225	0.04657	0.037023	0.034338	0.032718	0.025233	0.033425	0.032589	0.098025	0.038335	0.037081	0.046959	0.041675	0.031682	0.032226
	148	0.033938	0.035279	0.121569	0.055213	0.033561	0.032847	0.026155	0.034129	0.029384	0.031578	0.039844	0.030622	0.036632	0.075568	0.035075	0.030172	0.02922	0.034924	0.051464	0.042837	0.042837	0.068889	0.069677	0.036456	0.036962	0.037797	0.031864	0.035207	0.050233	0.038093	0.032089	0.035949	0.029965	0.039013	0.035038	0.104156	0.027635	0.041968	0.04164	0.040571	0.034419	0.02799
	149	0.031662	0.040565	0.232832	0.058357	0.029968	0.031477	0.030649	0.031596	0.025273	0.031047	0.035025	0.031164	0.034873	0.074942	0.033928	0.02761	0.027115	0.039421	0.042935	0.042107	0.042107	0.074089	0.065566	0.039907	0.042923	0.038839	0.03135	0.035737	0.047425	0.037137	0.033838	0.034839	0.023288	0.035269	0.032308	0.117395	0.037242	0.037869	0.04489	0.045892	0.031122	0.032229
	150	0.033993	0.034835	0.120033	0.060517	0.037448	0.035624	0.025483	0.031788	0.030116	0.031022	0.038272	0.029873	0.033237	0.067819	0.041962	0.031492	0.027771	0.039157	0.04628	0.04286	0.04286	0.0758	0.07088	0.043558	0.031756	0.042753	0.032533	0.036178	0.0515	0.037984	0.038257	0.043062	0.026637	0.037244	0.038682	0.095564	0.032584	0.039668	0.056356	0.036682	0.034095	0.029417
	151	0.029825	0.035138	0.223723	0.057758	0.034187	0.036101	0.027995	0.031302	0.02763	0.031906	0.035025	0.03018	0.031375	0.066836	0.03639	0.027121	0.028598	0.044385	0.048429	0.046799	0.046799	0.082335	0.060478	0.037315	0.03249	0.034927	0.029782	0.032577	0.036241	0.03458	0.033904	0.033289	0.026171	0.033571	0.030155	0.105708	0.039306	0.045023	0.033851	0.046137	0.038466	0.030397
	152	0.032404	0.032678	0.12016	0.05984	0.037129	0.037764	0.029336	0.031253	0.033217	0.031221	0.036644	0.03755	0.036465	0.075559	0.039308	0.032878	0.032317	0.041533	0.048046	0.044163	0.044163	0.074049	0.066102	0.039886	0.047362	0.048009	0.029736	0.034121	0.036776	0.039878	0.037835	0.04228	0.030828	0.03866	0.026801	0.097511	0.034137	0.045146	0.045208	0.036145	0.03342	0.025649
	153	0.030608	0.039815	0.228389	0.058682	0.033035	0.036676	0.027891	0.02838	0.028228	0.029986	0.038373	0.030146	0.033421	0.070027	0.035824	0.026245	0.030648	0.038019	0.049699	0.03578	0.03578	0.075865	0.061553	0.039841	0.029174	0.041508	0.029211	0.035356	0.03732	0.04043	0.035915	0.03338	0.027865	0.031049	0.028043	0.105562	0.038944	0.041535	0.046268	0.042917	0.032379	0.026797
	154	0.030978	0.032488	0.119148	0.05407	0.033557	0.035802	0.024385	0.035	0.033507	0.030458	0.032978	0.031182	0.036738	0.067147	0.043558	0.028616	0.033067	0.043005	0.043327	0.046186	0.046186	0.076441	0.067875	0.042352	0.035683	0.047682	0.031194	0.032454	0.052263	0.038744	0.035447	0.039465	0.031751	0.038792	0.029933	0.121639	0.044127	0.04514	0.041169	0.037874	0.038727	0.028357
	155	0.028396	0.036503	0.228339	0.057481	0.029629	0.033442	0.027558	0.030123	0.028629	0.033701	0.03432	0.02601	0.03533	0.074222	0.033439	0.027659	0.030965	0.039673	0.038713	0.040034	0.040034	0.075488	0.062544	0.047152	0.03261	0.036179	0.027716	0.029769	0.053756	0.039113	0.032209	0.033957	0.027694	0.034033	0.031149	0.161423	0.037171	0.041638	0.04318	0.041109	0.035483	0.028648
	156	0.035471	0.032868	0.116287	0.060533	0.031039	0.031381	0.027348	0.032694	0.032742	0.032525	0.034042	0.033101	0.041854	0.075688	0.035917	0.034248	0.031341	0.044729	0.044992	0.036748	0.036748	0.073181	0.060821	0.037447	0.036546	0.033223	0.033565	0.030553	0.03845	0.043943	0.032603	0.035473	0.030562	0.035764	0.031391	0.115145	0.042343	0.046455	0.043815	0.036368	0.032234	0.030133
	157	0.030039	0.037571	0.224527	0.054152	0.030581	0.032221	0.028379	0.029032	0.030244	0.032917	0.033448	0.02948	0.036943	0.06729	0.033935	0.029335	0.029309	0.043907	0.043543	0.042012	0.042012	0.078176	0.054859	0.036424	0.031059	0.048432	0.029005	0.029217	0.050789	0.041497	0.033184	0.032458	0.028645	0.032569	0.037299	0.138642	0.03881	0.049963	0.044113	0.038708	0.042351	0.030438
	158	0.032196	0.033389	0.114752	0.065329	0.029213	0.031141	0.022784	0.032443	0.033083	0.030187	0.031613	0.033269	0.042404	0.066357	0.032672	0.027778	0.030686	0.044155	0.042894	0.039309	0.039309	0.074837	0.066007	0.040544	0.040909	0.042553	0.030314	0.027261	0.032175	0.039928	0.031004	0.034785	0.031566	0.033321	0.034765	0.184579	0.041142	0.046131	0.040606	0.046831	0.028433	0.034088
	159	0.029549	0.036814	0.227197	0.06286	0.031797	0.03152	0.030171	0.027856	0.030009	0.03192	0.035282	0.029276	0.034902	0.0675	0.034863	0.031202	0.028807	0.044673	0.040947	0.044781	0.044781	0.073293	0.054443	0.033365	0.029104	0.046145	0.028099	0.033019	0.044664	0.040213	0.033608	0.032182	0.028732	0.031195	0.037147	0.112271	0.035118	0.04504	0.040825	0.03991	0.026982	0.031932
	160	0.032972	0.033402	0.12361	0.063743	0.030237	0.033157	0.027141	0.036425	0.031971	0.031737	0.0314	0.032531	0.045748	0.066179	0.034958	0.032672	0.030682	0.042543	0.049865	0.037308	0.037308	0.073701	0.060113	0.036754	0.042137	0.043061	0.031058	0.031999	0.034629	0.04035	0.03355	0.034544	0.031804	0.038903	0.031029	0.097624	0.047318	0.044085	0.040127	0.04323	0.035665	0.037165
	161	0.031796	0.035823	0.228689	0.059518	0.032786	0.032812	0.027086	0.027044	0.03122	0.03472	0.037864	0.027966	0.033955	0.075739	0.032823	0.029737	0.03053	0.041816	0.045499	0.042979	0.042979	0.084253	0.057317	0.037595	0.03364	0.035412	0.032528	0.031931	0.039999	0.043042	0.032318	0.034372	0.028611	0.031595	0.043078	0.101007	0.036436	0.04487	0.040943	0.037476	0.036326	0.036006
	162	0.034322	0.031053	0.116898	0.059666	0.030207	0.03052	0.027962	0.036887	0.031416	0.03511	0.030325	0.029187	0.037833	0.074576	0.033601	0.031231	0.030808	0.045883	0.043178	0.038796	0.038796	0.072725	0.051489	0.043874	0.038435	0.044176	0.032019	0.03056	0.051176	0.043975	0.031181	0.035041	0.031111	0.03824	0.032346	0.11461	0.03024	0.047418	0.037952	0.0398	0.037094	0.033165
	163	0.030819	0.035058	0.227128	0.065756	0.03218	0.036807	0.031216	0.027429	0.02702	0.034338	0.035547	0.030462	0.037385	0.053883	0.035177	0.030814	0.028179	0.043806	0.043336	0.042317	0.042317	0.079226	0.06304	0.04136	0.028905	0.033891	0.03216	0.031727	0.065077	0.048543	0.033034	0.0366	0.025217	0.031739	0.045818	0.104063	0.033292	0.04359	0.042433	0.045426	0.040919	0.032129
	164	0.038726	0.031199	0.116565	0.055513	0.033431	0.029843	0.027364	0.035104	0.031123	0.036107	0.034373	0.030673	0.039798	0.075061	0.034028	0.028967	0.030497	0.046892	0.048508	0.043702	0.043702	0.075992	0.05469	0.047485	0.036345	0.044924	0.032932	0.03142	0.037464	0.039531	0.034704	0.036093	0.029388	0.038435	0.040152	0.115236	0.038246	0.041946	0.042544	0.039455	0.033587	0.037649
	165	0.029855	0.033409	0.223447	0.06237	0.032342	0.03346	0.033074	0.026809	0.032601	0.030386	0.034832	0.028203	0.03414	0.06678	0.035434	0.032631	0.032796	0.048412	0.043694	0.048494	0.048494	0.081322	0.063981	0.034687	0.026455	0.037375	0.032188	0.029878	0.043692	0.044912	0.031694	0.036761	0.030839	0.039293	0.05306	0.136393	0.033762	0.046147	0.044204	0.042343	0.040806	0.033557
	166	0.034171	0.036822	0.113672	0.065937	0.033828	0.033749	0.028257	0.035652	0.031389	0.03364	0.035085	0.037508	0.037312	0.068159	0.036535	0.031723	0.03028	0.045963	0.050361	0.047223	0.047223	0.076772	0.058791	0.048969	0.040169	0.051139	0.030106	0.035261	0.041185	0.039506	0.0354	0.035463	0.029082	0.037097	0.038928	0.105267	0.041231	0.048671	0.038415	0.041793	0.029246	0.037926
	167	0.031636	0.034105	0.21919	0.056609	0.030521	0.031103	0.031771	0.026982	0.029562	0.030864	0.033637	0.025533	0.037971	0.067875	0.036199	0.030037	0.026884	0.034851	0.046026	0.034258	0.034258	0.07527	0.064973	0.036244	0.034629	0.03638	0.033307	0.032623	0.034787	0.046016	0.031613	0.034488	0.028531	0.039749	0.033893	0.124494	0.031957	0.037579	0.045326	0.040794	0.02769	0.03151
	168	0.033833	0.034604	0.114286	0.058378	0.033969	0.03288	0.025697	0.036015	0.030347	0.033373	0.035343	0.034881	0.039291	0.069551	0.033759	0.029405	0.028879	0.036033	0.046507	0.041376	0.041376	0.070589	0.055596	0.04222	0.028712	0.042869	0.029985	0.032564	0.033949	0.038107	0.03384	0.03558	0.027472	0.0376	0.031377	0.162267	0.042258	0.042444	0.045595	0.041482	0.025225	0.035131
	169	0.032158	0.034947	0.224191	0.059597	0.033594	0.033574	0.024319	0.026606	0.02756	0.031102	0.035262	0.024348	0.036044	0.066293	0.031506	0.023421	0.027981	0.034956	0.045659	0.032983	0.032983	0.077515	0.061617	0.032922	0.032341	0.043814	0.032138	0.030438	0.030104	0.040391	0.03498	0.035288	0.029424	0.038574	0.034182	0.105717	0.034877	0.036167	0.03465	0.041923	0.023502	0.028007
	170	0.030148	0.031956	0.11845	0.061344	0.035461	0.03525	0.029273	0.037821	0.029661	0.030775	0.029239	0.032107	0.042755	0.068806	0.033552	0.031153	0.028808	0.042799	0.038555	0.043227	0.043227	0.076913	0.058126	0.043166	0.028431	0.047502	0.027808	0.031339	0.0312	0.042453	0.033517	0.035688	0.026499	0.038958	0.039463	0.127766	0.045085	0.041588	0.041269	0.041455	0.030062	0.030732
	171	0.036196	0.03362	0.225074	0.063517	0.03111	0.033104	0.02829	0.025004	0.028022	0.036108	0.033816	0.037944	0.036699	0.066911	0.034493	0.02868	0.029405	0.034098	0.050708	0.049713	0.049713	0.085493	0.063138	0.037527	0.03066	0.041531	0.034206	0.031519	0.045332	0.041805	0.034359	0.031029	0.028108	0.039494	0.038644	0.100023	0.031845	0.044692	0.044105	0.041469	0.030852	0.026488
	172	0.03333	0.038033	0.118103	0.058927	0.032179	0.03114	0.027172	0.029081	0.02926	0.030585	0.035001	0.026135	0.037069	0.068088	0.034004	0.029394	0.02631	0.039609	0.045179	0.041623	0.041623	0.074643	0.064655	0.039225	0.042671	0.043647	0.027976	0.036704	0.043129	0.038814	0.029319	0.03612	0.025944	0.037218	0.032773	0.112557	0.039516	0.039836	0.040484	0.041452	0.030699	0.030304
	173	0.029528	0.027851	0.228997	0.057483	0.036043	0.034548	0.024476	0.02863	0.027086	0.029437	0.028514	0.026292	0.035337	0.072967	0.037027	0.026381	0.025422	0.037401	0.051946	0.043201	0.043201	0.083014	0.058468	0.037218	0.032396	0.042097	0.029413	0.026266	0.052169	0.039748	0.036391	0.033049	0.02524	0.039292	0.032913	0.138946	0.037568	0.042983	0.045388	0.044738	0.029356	0.037095
	174	0.031506	0.036474	0.116249	0.058983	0.03586	0.03312	0.029965	0.032615	0.031984	0.029156	0.035378	0.030413	0.035777	0.06992	0.035592	0.033816	0.030429	0.037218	0.042894	0.04591	0.04591	0.082276	0.0647	0.032139	0.04094	0.04082	0.028802	0.037391	0.035982	0.037532	0.035042	0.037179	0.030476	0.038409	0.027838	0.113192	0.038891	0.037413	0.046273	0.043142	0.043728	0.032577
	175	0.029191	0.038456	0.223016	0.059515	0.032997	0.031781	0.030305	0.027753	0.026951	0.030105	0.031986	0.024616	0.033611	0.07137	0.036966	0.032502	0.024924	0.041145	0.052405	0.043612	0.043612	0.081715	0.056732	0.036794	0.043712	0.04184	0.027071	0.033181	0.0319	0.039212	0.035292	0.032023	0.028056	0.039298	0.027397	0.140396	0.034674	0.037926	0.045361	0.047203	0.033506	0.034573
	176	0.03326	0.033882	0.116488	0.058182	0.028819	0.029889	0.026854	0.033762	0.027979	0.027809	0.034999	0.032877	0.034907	0.075116	0.036678	0.02878	0.028552	0.041709	0.041078	0.047649	0.047649	0.069646	0.067393	0.042756	0.033479	0.038209	0.028199	0.035599	0.027852	0.035335	0.029832	0.035143	0.026114	0.035719	0.029363	0.198941	0.035415	0.038315	0.041272	0.041448	0.029985	0.034948
	177	0.027338	0.032415	0.221413	0.057227	0.032411	0.034709	0.032604	0.030973	0.026753	0.026857	0.028975	0.024372	0.03353	0.054521	0.036532	0.032852	0.026022	0.04044	0.041026	0.040785	0.040785	0.081291	0.067193	0.033198	0.045568	0.038302	0.027392	0.028233	0.026363	0.036974	0.03486	0.031043	0.027715	0.039155	0.024773	0.116068	0.034675	0.035569	0.036824	0.054373	0.032543	0.03427
	178	0.03425	0.034991	0.11208	0.057731	0.026551	0.027332	0.027928	0.031879	0.030265	0.029533	0.035953	0.032239	0.035501	0.071826	0.030758	0.032059	0.032649	0.042651	0.043655	0.048527	0.048527	0.06799	0.056444	0.044371	0.032998	0.037362	0.030276	0.038681	0.029858	0.037523	0.027468	0.035147	0.02805	0.034604	0.030393	0.154666	0.031573	0.03856	0.03627	0.039461	0.029345	0.034283
	179	0.030317	0.034133	0.220185	0.060184	0.031443	0.033577	0.030998	0.027335	0.026863	0.029876	0.032238	0.026123	0.034576	0.073489	0.033732	0.033123	0.027728	0.044035	0.050352	0.040498	0.040498	0.071066	0.065525	0.032089	0.040328	0.0396	0.027291	0.027002	0.029264	0.044054	0.033916	0.033795	0.027877	0.03902	0.029438	0.102255	0.034287	0.041794	0.041541	0.04882	0.029865	0.029911
	180	0.031805	0.032787	0.111937	0.057816	0.029473	0.028886	0.026201	0.033474	0.031146	0.030698	0.034086	0.024243	0.036273	0.067211	0.036606	0.029078	0.029831	0.03758	0.050006	0.051169	0.051169	0.076278	0.057083	0.040971	0.035448	0.03908	0.030706	0.032534	0.025872	0.037948	0.030457	0.036042	0.030068	0.037329	0.031069	0.125815	0.032778	0.038988	0.040849	0.039182	0.033491	0.032669
	181	0.030801	0.034682	0.218491	0.06806	0.031241	0.037445	0.032104	0.025079	0.029679	0.031729	0.03289	0.024653	0.032627	0.074309	0.03033	0.031593	0.029202	0.038848	0.05175	0.035108	0.035108	0.071537	0.06829	0.037479	0.045758	0.05193	0.029137	0.035235	0.028172	0.037818	0.032604	0.037641	0.02716	0.037965	0.024235	0.164608	0.03816	0.043403	0.040743	0.046867	0.027076	0.034188
	182	0.033214	0.031663	0.113131	0.066649	0.032105	0.032579	0.028218	0.036432	0.031475	0.031447	0.033114	0.03346	0.041471	0.069939	0.033158	0.02965	0.027912	0.036888	0.042983	0.046034	0.046034	0.074788	0.057199	0.046152	0.035666	0.042019	0.030283	0.030254	0.03928	0.039423	0.032102	0.032187	0.027511	0.0401	0.026208	0.218548	0.030429	0.03872	0.042174	0.039554	0.032921	0.032989
	183	0.033208	0.034518	0.21967	0.059463	0.032228	0.036845	0.031451	0.022535	0.028963	0.033754	0.032677	0.029135	0.034629	0.067256	0.031723	0.030868	0.028163	0.040052	0.050369	0.039602	0.039602	0.068627	0.062093	0.036347	0.037513	0.03918	0.030049	0.033014	0.039063	0.041992	0.033563	0.034536	0.026096	0.036659	0.029718	0.133866	0.035841	0.048319	0.047799	0.047497	0.023443	0.032532
	184	0.03216	0.032511	0.112569	0.062352	0.029516	0.02834	0.030165	0.031916	0.031515	0.032627	0.030731	0.029239	0.042527	0.067157	0.029659	0.030343	0.028357	0.037726	0.047362	0.047382	0.047382	0.070864	0.054029	0.041076	0.04003	0.037885	0.030869	0.029502	0.041673	0.040737	0.031428	0.031789	0.027676	0.035627	0.034749	0.176715	0.038677	0.040161	0.044845	0.036599	0.033227	0.030638
	185	0.031555	0.035066	0.217803	0.057644	0.030562	0.034184	0.026524	0.022166	0.029876	0.031736	0.029255	0.029571	0.034891	0.075153	0.033426	0.027135	0.029574	0.032606	0.048912	0.041099	0.041099	0.079604	0.061494	0.030977	0.026409	0.045104	0.028728	0.028329	0.058571	0.041729	0.03185	0.034398	0.028895	0.03603	0.030317	0.113974	0.029213	0.047833	0.03109	0.042252	0.028422	0.032493
	186	0.032405	0.031756	0.112561	0.071239	0.028323	0.028642	0.028223	0.036234	0.032365	0.031616	0.033031	0.032693	0.04007	0.073107	0.032478	0.026492	0.032142	0.043536	0.045487	0.03727	0.03727	0.070271	0.056968	0.046026	0.036699	0.040709	0.032197	0.030686	0.040039	0.042311	0.027579	0.037172	0.029715	0.039975	0.029988	0.105039	0.044915	0.040409	0.049231	0.048034	0.035121	0.031676
	187	0.030281	0.035719	0.219789	0.070171	0.03225	0.03387	0.028922	0.024967	0.026495	0.031542	0.033208	0.025077	0.034799	0.069516	0.033784	0.029967	0.026331	0.031713	0.045002	0.041733	0.041733	0.073322	0.059677	0.03254	0.034957	0.043108	0.028775	0.032235	0.060451	0.039714	0.032549	0.032503	0.02715	0.03705	0.03217	0.108252	0.045001	0.044798	0.032092	0.043818	0.030373	0.028612
	188	0.032592	0.029106	0.10798	0.064859	0.03215	0.030451	0.024932	0.035855	0.032158	0.030404	0.031075	0.026085	0.038122	0.075421	0.033977	0.027292	0.031129	0.044925	0.044817	0.042337	0.042337	0.078158	0.057634	0.029311	0.037136	0.029868	0.031225	0.027339	0.032866	0.03789	0.033091	0.037002	0.030132	0.039316	0.033501	0.104429	0.040032	0.039518	0.045941	0.046889	0.031363	0.035111
	189	0.033276	0.035528	0.214707	0.061767	0.032494	0.03429	0.027299	0.024803	0.029503	0.033297	0.031294	0.029372	0.035012	0.066613	0.034633	0.029188	0.026014	0.031296	0.042664	0.043365	0.043365	0.073215	0.058965	0.035945	0.038179	0.043384	0.028914	0.033238	0.041735	0.03931	0.033812	0.032458	0.028904	0.035905	0.031008	0.10751	0.030187	0.045442	0.028637	0.041579	0.028933	0.029594
	190	0.033339	0.034969	0.108504	0.060461	0.029829	0.030248	0.028738	0.033558	0.030755	0.029559	0.035813	0.031972	0.036755	0.067461	0.035559	0.027176	0.030349	0.040945	0.052284	0.041178	0.041178	0.085758	0.066281	0.03574	0.035271	0.035836	0.030918	0.03208	0.048982	0.035231	0.034698	0.035871	0.029091	0.03929	0.029651	0.13002	0.0338	0.03603	0.04994	0.041575	0.035693	0.028242
	191	0.031642	0.032513	0.207026	0.063308	0.033369	0.033932	0.026787	0.025016	0.028855	0.033211	0.030092	0.029105	0.032819	0.068838	0.036631	0.027818	0.02948	0.039774	0.039494	0.045944	0.045944	0.077138	0.062207	0.027672	0.031479	0.045258	0.028242	0.029378	0.048097	0.042372	0.034466	0.0334	0.027334	0.035847	0.035689	0.101431	0.030438	0.041432	0.029737	0.043954	0.028563	0.039419
	192	0.03335	0.029345	0.110562	0.065043	0.033492	0.030399	0.026596	0.031954	0.029614	0.033769	0.030823	0.027383	0.03503	0.069454	0.035126	0.02654	0.029841	0.045036	0.047614	0.041036	0.041036	0.087228	0.065305	0.036162	0.042907	0.041784	0.034411	0.027957	0.036246	0.033071	0.033747	0.036191	0.029528	0.038178	0.036798	0.117952	0.027354	0.040329	0.049501	0.043188	0.028654	0.034297
	193	0.031831	0.031301	0.216981	0.061269	0.029758	0.033003	0.030836	0.022915	0.029321	0.031505	0.028686	0.023201	0.032546	0.072238	0.034203	0.030138	0.027256	0.041964	0.037302	0.048633	0.048633	0.075941	0.057334	0.038145	0.031904	0.030693	0.028214	0.027147	0.051177	0.037504	0.030351	0.03102	0.027389	0.034501	0.038312	0.161014	0.031866	0.044258	0.029253	0.043223	0.029606	0.02805
	194	0.034955	0.027427	0.112366	0.063829	0.027954	0.029195	0.025513	0.033659	0.029526	0.033821	0.031555	0.033137	0.035892	0.074368	0.033199	0.02862	0.029742	0.042047	0.044592	0.042583	0.042583	0.075682	0.066956	0.034406	0.036282	0.04233	0.031603	0.027198	0.032619	0.039632	0.030811	0.033783	0.028418	0.039394	0.032686	0.227851	0.039479	0.043723	0.049635	0.043871	0.028508	0.031013
	195	0.03003	0.035524	0.22477	0.058024	0.028397	0.030815	0.03212	0.025179	0.027186	0.027011	0.02975	0.030051	0.030709	0.071712	0.030789	0.031594	0.02673	0.035152	0.037234	0.037197	0.037197	0.075691	0.05361	0.030344	0.033463	0.03377	0.027317	0.030705	0.047508	0.041306	0.030564	0.030367	0.024511	0.038437	0.026578	0.130167	0.034681	0.035181	0.029998	0.041731	0.032955	0.027751
	196	0.032263	0.031094	0.118049	0.065418	0.031211	0.031043	0.02661	0.030431	0.030174	0.027179	0.03021	0.02643	0.033124	0.066718	0.035325	0.027489	0.028611	0.041277	0.053342	0.039527	0.039527	0.073059	0.065396	0.03337	0.033043	0.033733	0.031685	0.032444	0.034292	0.03639	0.032784	0.034745	0.027772	0.03526	0.027187	0.103208	0.032344	0.040859	0.049948	0.043743	0.024326	0.032032
	197	0.029899	0.031282	0.225958	0.066458	0.029653	0.032858	0.030703	0.02562	0.02539	0.030022	0.028431	0.028797	0.03269	0.073029	0.031903	0.030639	0.023699	0.036788	0.047353	0.039487	0.039487	0.076347	0.057633	0.035368	0.032714	0.045276	0.027104	0.027422	0.056703	0.041219	0.030913	0.030062	0.023935	0.039336	0.034676	0.117774	0.032252	0.03813	0.032173	0.039521	0.027652	0.035643
	198	0.033421	0.035655	0.115391	0.066752	0.030086	0.028732	0.027475	0.029215	0.029507	0.031446	0.032905	0.02484	0.040635	0.067628	0.029047	0.028578	0.028102	0.03818	0.052581	0.037197	0.037197	0.072595	0.060037	0.035405	0.031862	0.037105	0.032435	0.031626	0.038782	0.038163	0.031218	0.038952	0.027248	0.034812	0.027156	0.103956	0.036606	0.03777	0.054985	0.042764	0.02743	0.032567
	199	0.029842	0.035857	0.226532	0.064061	0.03268	0.034581	0.030185	0.025114	0.029736	0.027494	0.035499	0.020657	0.0336	0.069081	0.033171	0.02829	0.030031	0.040075	0.045906	0.04766	0.04766	0.077423	0.053366	0.039474	0.032071	0.032911	0.026669	0.035084	0.03246	0.039955	0.034592	0.0325	0.02889	0.038182	0.034993	0.108847	0.039073	0.03577	0.042116	0.0438	0.035158	0.035704
	200	0.034888	0.031854	0.114083	0.062588	0.030307	0.030032	0.025335	0.030379	0.026625	0.034567	0.030807	0.02787	0.036629	0.074568	0.030501	0.026995	0.029761	0.042463	0.042855	0.039426	0.039426	0.073857	0.064636	0.036794	0.02975	0.03154	0.032888	0.030024	0.048127	0.037016	0.030668	0.037429	0.025066	0.034004	0.035569	0.132418	0.033462	0.033206	0.032974	0.046562	0.04006	0.032917

## Sheet: Figure 2
Figure 2
		Round	Solo	FedAvg	FedProx	HE-FTM	Trust-FL	MatSwarm	Joint
	MSE	1	0.991943	0.139172	0.13762	0.135489	0.146083	0.0921	0.008458
		2	0.950525	0.100881	0.099063	0.090182	0.149855	0.1074	0.021478
		3	0.973767	0.144035	0.117887	0.137012	0.126812	0.089955	0.016109
		4	0.987644	0.143656	0.113056	0.122074	0.13558	0.083844	0.011702
		5	0.945886	0.137431	0.107684	0.131438	0.10674	0.087177	0.015627
		6	0.959208	0.138843	0.123089	0.104845	0.128491	0.089934	0.01062
		7	1.00388	0.107617	0.134874	0.124444	0.11234	0.080996	0.014161
		8	0.996594	0.119102	0.136508	0.114818	0.120467	0.086813	0.015007
		9	0.96867	0.126022	0.103369	0.104566	0.133845	0.088887	0.016307
		10	0.975346	0.1159	0.099487	0.102543	0.152539	0.095863	0.008865
	Response Time	1	14.7919	16.6864	18.2908	121.074	21.239	17.3306	13.191
		2	15.0278	16.5301	18.1844	119.963	21.0378	16.8886	13.2803
		3	14.9505	16.8581	18.7735	120.558	20.015	17.2572	13.0349
		4	14.7075	16.6134	19.0872	120.982	19.8879	17.6852	13.144
		5	15.1129	17.3229	19.141	120.21	20.9705	17.2115	14.1667
		6	14.9151	17.0187	19.0794	120.421	20.4993	17.3072	12.6966
		7	14.7256	17.4473	18.4078	120.17	20.1889	17.2939	13.385
		8	14.4305	16.6379	18.1278	120.379	19.9658	16.8971	13.155
		9	14.8809	16.5537	18.982	120.842	20.504	17.5474	13.1271
		10	14.8239	17.1858	18.8391	120.497	19.8651	17.468	13.2228

## Sheet: Figure 3a
Figure 3a
	round	Solo-Org1	Solo-Org2	Solo-Org3	MatSwarm(Org1)	MatSwarm(Org2)	MatSwarm(Org3)	MatSwarm(Global)	Joint
	1	2.18542	2.02411	2.97574	2.01226	2.01938	2.02775	2.02142	0.650705
	2	1.08543	1.00563	1.49806	1.01187	1.00473	1.00685	1.0062	0.163493
	3	0.725439	0.512399	0.852479	0.631834	0.611821	0.635223	0.623622	0.075969
	4	0.458432	0.349843	0.57725	0.426795	0.415541	0.412524	0.41539	0.062985
	5	0.296985	0.221545	0.340584	0.283858	0.273212	0.269831	0.272941	0.055576
	6	0.21609	0.158246	0.217684	0.201596	0.189532	0.19191	0.191075	0.047759
	7	0.155958	0.128076	0.141668	0.146206	0.139692	0.137839	0.138288	0.045653
	8	0.125459	0.107946	0.111612	0.113241	0.107198	0.113217	0.108438	0.041553
	9	0.105575	0.097457	0.099024	0.101457	0.096825	0.100176	0.096742	0.040442
	10	0.090513	0.087043	0.089025	0.091554	0.084079	0.089216	0.085319	0.041472
	11	0.08048	0.080715	0.080795	0.080024	0.074975	0.080772	0.075806	0.037023
	12	0.070968	0.07491	0.077421	0.073968	0.068421	0.074552	0.070123	0.034903
	13	0.067553	0.070331	0.073622	0.07202	0.06321	0.071645	0.065377	0.034129
	14	0.063519	0.06798	0.068991	0.067663	0.060374	0.067247	0.06274	0.033179
	15	0.060922	0.065697	0.065383	0.063829	0.057796	0.06182	0.058244	0.029444
	16	0.059294	0.060391	0.063618	0.061933	0.053999	0.060082	0.055814	0.030732
	17	0.054831	0.05813	0.060162	0.05701	0.051795	0.057534	0.052777	0.031714
	18	0.058824	0.055536	0.058482	0.060328	0.050087	0.056697	0.052025	0.028964
	19	0.05275	0.052792	0.056118	0.055062	0.047694	0.052995	0.049274	0.02709
	20	0.051554	0.052066	0.054945	0.052409	0.046711	0.052249	0.048117	0.030274
	21	0.049638	0.048269	0.052417	0.052219	0.044817	0.050985	0.046268	0.027907
	22	0.050853	0.046531	0.050515	0.051647	0.043341	0.048804	0.045256	0.025484
	23	0.049229	0.044515	0.050931	0.050489	0.041301	0.04854	0.044216	0.025516
	24	0.048171	0.045261	0.047969	0.048043	0.043235	0.045409	0.04293	0.024898
	25	0.047571	0.040659	0.047941	0.047802	0.039661	0.047252	0.042597	0.02661
	26	0.049171	0.042154	0.047454	0.046628	0.040119	0.04702	0.041767	0.023312
	27	0.048202	0.039855	0.045127	0.049799	0.039233	0.042154	0.040651	0.023765
	28	0.045577	0.036564	0.047972	0.0446	0.036278	0.048039	0.040061	0.022124
	29	0.048679	0.038925	0.042199	0.046739	0.038524	0.041352	0.039459	0.023013
	30	0.04607	0.036469	0.043643	0.043959	0.037464	0.044738	0.038208	0.024603
	31	0.048035	0.036852	0.042817	0.047414	0.036998	0.042338	0.039483	0.024042
	32	0.044646	0.035223	0.042082	0.04538	0.036277	0.041107	0.037244	0.02392
	33	0.047063	0.033861	0.041504	0.043781	0.033476	0.039459	0.035687	0.024305
	34	0.044382	0.03446	0.041877	0.044198	0.035004	0.039639	0.037016	0.023616
	35	0.046452	0.03323	0.040605	0.042013	0.033702	0.038524	0.035151	0.021393
	36	0.042624	0.032318	0.041522	0.04203	0.033958	0.038818	0.035892	0.022564
	37	0.046924	0.032562	0.040289	0.044931	0.033024	0.037419	0.035573	0.020871
	38	0.042138	0.031369	0.040926	0.038312	0.031607	0.03852	0.033819	0.021816
	39	0.043602	0.032165	0.039086	0.040936	0.032921	0.038013	0.034345	0.023893
	40	0.042194	0.029757	0.038494	0.041332	0.03009	0.037241	0.033398	0.023142
	41	0.044358	0.029985	0.039256	0.042457	0.031205	0.038342	0.034214	0.020668
	42	0.040649	0.029841	0.03833	0.038501	0.030168	0.037256	0.032829	0.020894
	43	0.043726	0.029664	0.038119	0.04169	0.029559	0.036823	0.033165	0.019859
	44	0.041785	0.028832	0.037732	0.03765	0.029633	0.036089	0.032265	0.019769
	45	0.041754	0.029449	0.03961	0.042703	0.029977	0.035321	0.032736	0.023077
	46	0.043498	0.027417	0.03645	0.039485	0.028571	0.034206	0.031789	0.019467
	47	0.038699	0.02866	0.037642	0.038284	0.028239	0.033511	0.030822	0.02016
	48	0.043215	0.030595	0.037826	0.040828	0.030258	0.03584	0.031977	0.018736
	49	0.045527	0.026774	0.036425	0.043321	0.027093	0.034007	0.031496	0.019868
	50	0.038215	0.026556	0.038273	0.033875	0.027816	0.036035	0.030784	0.020972
	51	0.044638	0.027199	0.034402	0.040385	0.027351	0.031122	0.029668	0.01961
	52	0.041073	0.028076	0.038398	0.03727	0.027765	0.034564	0.030358	0.016844
	53	0.040258	0.026882	0.033408	0.036652	0.026644	0.030199	0.028797	0.01872
	54	0.041388	0.027032	0.037121	0.038164	0.027853	0.032786	0.030072	0.020073
	55	0.041912	0.02763	0.03525	0.038371	0.026136	0.033521	0.030107	0.019103
	56	0.036599	0.025989	0.0354	0.036494	0.026652	0.031905	0.028529	0.022159
	57	0.041534	0.027873	0.035959	0.037612	0.026004	0.030503	0.028867	0.01784
	58	0.039277	0.026872	0.03596	0.037274	0.025976	0.033923	0.029911	0.022489
	59	0.038201	0.026369	0.037155	0.035439	0.025943	0.030912	0.028305	0.018191
	60	0.038611	0.027303	0.035875	0.034751	0.025243	0.033722	0.028999	0.017823
	61	0.03827	0.025636	0.03574	0.036572	0.024384	0.03149	0.028055	0.020511
	62	0.039807	0.026657	0.034623	0.033772	0.026315	0.032219	0.028694	0.018888
	63	0.03704	0.026523	0.034209	0.029965	0.025376	0.031295	0.027166	0.017397
	64	0.036979	0.026363	0.036115	0.036712	0.028235	0.032266	0.029966	0.01971
	65	0.038532	0.025568	0.035329	0.034205	0.023521	0.031261	0.026895	0.017788
	66	0.038554	0.025908	0.034418	0.037032	0.024352	0.030933	0.028015	0.015674
	67	0.038838	0.024986	0.034232	0.034308	0.0253	0.029838	0.027005	0.016651
	68	0.038223	0.026479	0.034566	0.036822	0.02648	0.029143	0.02882	0.016675
	69	0.041503	0.024471	0.034823	0.034651	0.023739	0.031525	0.026801	0.01761
	70	0.034632	0.026691	0.033591	0.030138	0.024978	0.02962	0.026723	0.016698
	71	0.03933	0.026804	0.035785	0.033691	0.023548	0.030209	0.026698	0.016325
	72	0.038491	0.025825	0.036917	0.030416	0.025232	0.03214	0.027077	0.017914
	73	0.03594	0.025673	0.033102	0.033942	0.024614	0.028068	0.025927	0.017229
	74	0.035509	0.026879	0.036352	0.030009	0.026353	0.030149	0.027252	0.019016
	75	0.039438	0.024857	0.03117	0.037165	0.02354	0.027964	0.026709	0.0165
	76	0.036581	0.023735	0.035245	0.034697	0.023359	0.031713	0.027293	0.017263
	77	0.038129	0.023999	0.030008	0.032444	0.024399	0.026491	0.025435	0.018422
	78	0.035789	0.023799	0.035355	0.030088	0.022688	0.030073	0.025367	0.017627
	79	0.034795	0.024437	0.033528	0.032289	0.023909	0.030446	0.026987	0.016758
	80	0.03616	0.024379	0.031677	0.028937	0.022705	0.02834	0.024795	0.014928
	81	0.038185	0.02352	0.033597	0.033149	0.025628	0.027639	0.027369	0.014968
	82	0.036891	0.025169	0.032045	0.032105	0.024425	0.027652	0.026274	0.014771
	83	0.036886	0.023612	0.035019	0.031497	0.022115	0.031039	0.025612	0.015207
	84	0.034674	0.024948	0.029294	0.028811	0.023794	0.02546	0.024359	0.013748
	85	0.035506	0.024762	0.037138	0.031493	0.02278	0.02996	0.025699	0.014874
	86	0.035199	0.025354	0.033479	0.027705	0.022774	0.026248	0.023538	0.016821
	87	0.035592	0.025112	0.031382	0.028765	0.022278	0.027762	0.024666	0.015983
	88	0.035132	0.024438	0.032279	0.029712	0.02336	0.026749	0.025053	0.016029
	89	0.037133	0.024944	0.034543	0.032072	0.02274	0.027823	0.025451	0.018982
	90	0.035603	0.024091	0.033154	0.029382	0.02356	0.027275	0.025262	0.016186
	91	0.033558	0.023178	0.031569	0.029634	0.022935	0.02919	0.025233	0.016329
	92	0.035874	0.025412	0.036244	0.031788	0.024183	0.029511	0.026516	0.018979
	93	0.037314	0.02429	0.037229	0.03239	0.023468	0.034831	0.027867	0.01529
	94	0.036716	0.02259	0.030359	0.032934	0.022293	0.024873	0.024598	0.014048
	95	0.032704	0.02524	0.033937	0.029712	0.024243	0.027868	0.025415	0.0167
	96	0.034087	0.025703	0.034244	0.027362	0.023637	0.030965	0.025389	0.017475
	97	0.037176	0.023661	0.031025	0.028428	0.022618	0.02554	0.023483	0.01849
	98	0.033374	0.024216	0.035803	0.028167	0.023459	0.029545	0.025302	0.0175
	99	0.032696	0.025162	0.034513	0.028947	0.022536	0.029367	0.024471	0.015838
	100	0.032783	0.023809	0.034603	0.024033	0.023884	0.030558	0.024341	0.017807
	101	0.03552	0.023272	0.032716	0.029077	0.022511	0.026212	0.024066	0.015342
	102	0.038103	0.026103	0.032633	0.028036	0.025372	0.026021	0.024764	0.016632
	103	0.034123	0.023832	0.034758	0.027826	0.02076	0.029736	0.024189	0.016362
	104	0.038878	0.02347	0.033571	0.033345	0.022837	0.027627	0.025575	0.015858
	105	0.036969	0.024619	0.032226	0.027201	0.024085	0.026609	0.024601	0.016565
	106	0.033733	0.024321	0.03229	0.028555	0.023645	0.024526	0.023657	0.014366
	107	0.032017	0.025931	0.035059	0.02688	0.022948	0.025153	0.023689	0.016938
	108	0.036411	0.023993	0.034411	0.035415	0.023653	0.026387	0.026038	0.01969
	109	0.03731	0.024034	0.03227	0.032	0.022091	0.026465	0.024538	0.018558
	110	0.037664	0.024553	0.034473	0.03041	0.023186	0.028019	0.024143	0.017604
	111	0.035739	0.024072	0.031869	0.026921	0.023257	0.026632	0.024391	0.01611
	112	0.032443	0.024944	0.033632	0.02974	0.023447	0.028688	0.026067	0.015813
	113	0.0359	0.022059	0.033281	0.028662	0.022403	0.02503	0.024018	0.015364
	114	0.034635	0.023855	0.032295	0.02733	0.022171	0.026054	0.023421	0.015813
	115	0.037226	0.022427	0.035276	0.027278	0.02001	0.02565	0.022587	0.014738
	116	0.034578	0.022391	0.034183	0.028659	0.021008	0.024935	0.023351	0.015477
	117	0.035987	0.022775	0.034459	0.029053	0.020858	0.025133	0.023246	0.015357
	118	0.032939	0.024822	0.033573	0.027864	0.02243	0.025277	0.023211	0.013758
	119	0.032719	0.02289	0.03335	0.02801	0.021341	0.026304	0.023395	0.013663
	120	0.031933	0.022673	0.032944	0.026045	0.020936	0.026251	0.022899	0.01461
	121	0.034764	0.026642	0.032714	0.028736	0.026264	0.027029	0.025567	0.015238
	122	0.034504	0.024456	0.035309	0.030352	0.022852	0.030698	0.025469	0.014909
	123	0.033188	0.023112	0.03617	0.027562	0.022098	0.028724	0.024011	0.015538
	124	0.033124	0.024942	0.035539	0.023635	0.024938	0.026293	0.02368	0.01384
	125	0.03589	0.024254	0.031849	0.028763	0.024985	0.026323	0.024927	0.014449
	126	0.035942	0.021748	0.030094	0.029521	0.022776	0.025873	0.024254	0.015427
	127	0.037139	0.024053	0.033867	0.030188	0.024459	0.028704	0.025165	0.018738
	128	0.03798	0.023283	0.03366	0.026562	0.02164	0.023998	0.02258	0.014568
	129	0.037207	0.021706	0.034283	0.025468	0.019616	0.027879	0.022295	0.014247
	130	0.034979	0.022843	0.033379	0.024147	0.023946	0.027549	0.023112	0.015667
	131	0.033113	0.024336	0.030253	0.027919	0.0203	0.026202	0.022898	0.013725
	132	0.037167	0.023765	0.036248	0.029833	0.022313	0.025218	0.024204	0.013234
	133	0.036591	0.022309	0.037934	0.027839	0.021653	0.026298	0.023246	0.015538
	134	0.032189	0.021747	0.034473	0.023003	0.021009	0.023588	0.021154	0.013849
	135	0.034666	0.02401	0.032826	0.025352	0.022155	0.025256	0.022706	0.016085
	136	0.03333	0.023716	0.031771	0.025874	0.021226	0.025297	0.022423	0.01474
	137	0.035839	0.023024	0.033894	0.028373	0.021773	0.023964	0.023396	0.016584
	138	0.033653	0.027067	0.035974	0.027586	0.025036	0.025702	0.02435	0.016442
	139	0.033423	0.022161	0.035313	0.027192	0.022362	0.029345	0.02367	0.013204
	140	0.035236	0.022333	0.033199	0.027016	0.021324	0.022966	0.022008	0.014852
	141	0.032466	0.025268	0.031093	0.022149	0.02353	0.026285	0.02204	0.014084
	142	0.034209	0.022746	0.034169	0.024734	0.021615	0.024529	0.022035	0.014855
	143	0.034136	0.023199	0.032044	0.027039	0.023453	0.022053	0.022788	0.014277
	144	0.033895	0.023415	0.037779	0.023659	0.022145	0.025717	0.022396	0.015537
	145	0.032493	0.023967	0.035922	0.024457	0.022032	0.025062	0.022484	0.015313
	146	0.03468	0.024188	0.035654	0.02582	0.023732	0.026145	0.023905	0.015926
	147	0.036826	0.023213	0.03477	0.023389	0.021224	0.024013	0.021654	0.013747
	148	0.034766	0.022516	0.034429	0.026273	0.020643	0.024585	0.022408	0.014732
	149	0.034841	0.020969	0.03293	0.026201	0.020077	0.023621	0.021892	0.015911
	150	0.036681	0.026048	0.034376	0.024101	0.022832	0.023395	0.022022	0.014019
	151	0.03777	0.025386	0.033078	0.026013	0.023594	0.025947	0.023976	0.016441
	152	0.037391	0.02362	0.034624	0.025773	0.022607	0.024493	0.022898	0.015264
	153	0.036855	0.025975	0.034305	0.029039	0.024028	0.026888	0.024914	0.016426
	154	0.039702	0.025006	0.039436	0.028568	0.023817	0.027999	0.02433	0.013861
	155	0.036472	0.025115	0.038236	0.027409	0.026749	0.025859	0.024822	0.011866
	156	0.037031	0.024733	0.041069	0.025716	0.026547	0.027331	0.025161	0.016306
	157	0.035093	0.02301	0.038822	0.024379	0.023076	0.027899	0.023405	0.018332
	158	0.03588	0.022255	0.03597	0.027338	0.021127	0.024977	0.022395	0.014134
	159	0.038606	0.023595	0.035519	0.026904	0.026483	0.027668	0.025649	0.015564
	160	0.036803	0.024409	0.031792	0.026209	0.022614	0.024955	0.023289	0.01377
	161	0.03501	0.023533	0.033454	0.021987	0.021356	0.023694	0.02091	0.013407
	162	0.036502	0.023562	0.031832	0.023288	0.021302	0.020761	0.020611	0.011197
	163	0.033845	0.02421	0.030704	0.021434	0.021217	0.023762	0.020755	0.012722
	164	0.033314	0.023471	0.037016	0.022897	0.02229	0.022454	0.021172	0.014822
	165	0.035358	0.024691	0.036584	0.024769	0.020554	0.025583	0.021887	0.014003
	166	0.032453	0.02357	0.036466	0.023435	0.021945	0.024738	0.022009	0.017016
	167	0.032794	0.021961	0.033768	0.022935	0.021336	0.02261	0.020747	0.014072
	168	0.034828	0.025086	0.031368	0.022006	0.021704	0.022491	0.020514	0.014805
	169	0.035211	0.026116	0.031746	0.023745	0.02046	0.02279	0.02065	0.018091
	170	0.032437	0.023422	0.032983	0.020854	0.021189	0.023006	0.020259	0.015505
	171	0.035862	0.024525	0.033995	0.024094	0.022054	0.024721	0.021852	0.01508
	172	0.038144	0.024256	0.032012	0.027992	0.021776	0.022999	0.021841	0.015383
	173	0.034979	0.024431	0.032164	0.024862	0.021496	0.024837	0.022179	0.01331
	174	0.035409	0.023454	0.038178	0.023717	0.020758	0.025428	0.021684	0.012744
	175	0.034944	0.024916	0.036836	0.024377	0.023375	0.025379	0.022957	0.014419
	176	0.03329	0.022695	0.035193	0.024043	0.022393	0.022899	0.020766	0.01556
	177	0.034509	0.024609	0.035046	0.025465	0.023289	0.023801	0.021931	0.014457
	178	0.035657	0.023876	0.034916	0.025771	0.022294	0.025034	0.021629	0.013127
	179	0.035714	0.02496	0.035596	0.025671	0.020331	0.025865	0.022236	0.014495
	180	0.033471	0.022777	0.037075	0.022783	0.021228	0.024692	0.0212	0.018576
	181	0.035095	0.024421	0.036406	0.026691	0.023089	0.022023	0.021447	0.014092
	182	0.034836	0.022481	0.034613	0.022841	0.019869	0.024887	0.020729	0.014556
	183	0.03278	0.025238	0.034541	0.021461	0.023668	0.025083	0.02224	0.013078
	184	0.032776	0.022538	0.031974	0.025141	0.024104	0.022167	0.022484	0.015488
	185	0.032172	0.024053	0.031291	0.023677	0.021014	0.023032	0.021058	0.016776
	186	0.031781	0.025809	0.033643	0.022532	0.023974	0.024062	0.021505	0.011135
	187	0.031413	0.02532	0.033571	0.023535	0.021753	0.024442	0.021744	0.011701
	188	0.035239	0.025511	0.034641	0.025523	0.022535	0.02181	0.021715	0.014048
	189	0.034511	0.023538	0.033923	0.027228	0.020639	0.022897	0.022093	0.014362
	190	0.034199	0.022337	0.030809	0.024293	0.020984	0.021523	0.020602	0.014516
	191	0.033602	0.024076	0.035991	0.024612	0.022937	0.02432	0.022147	0.013204
	192	0.031817	0.023611	0.034191	0.022898	0.022641	0.023661	0.021703	0.014123
	193	0.033479	0.023998	0.034595	0.022724	0.021648	0.024339	0.021116	0.014307
	194	0.037018	0.023556	0.034429	0.026647	0.02045	0.022599	0.021279	0.01401
	195	0.033469	0.024067	0.037281	0.024621	0.021314	0.024878	0.022035	0.014149
	196	0.034244	0.023184	0.035064	0.022807	0.019908	0.022044	0.020367	0.015118
	197	0.034166	0.022645	0.033704	0.024474	0.020309	0.025372	0.021362	0.015307
	198	0.03382	0.023103	0.03664	0.025502	0.020411	0.025888	0.021902	0.015977
	199	0.031164	0.024387	0.034535	0.024034	0.020612	0.019899	0.019769	0.014862
	200	0.03298	0.023827	0.033331	0.023179	0.019417	0.022166	0.020023	0.013833

## Sheet: Figure 3b
Figure 3b
	round	Solo-Org1	Solo-Org2	Solo-Org3	MatSwarm(Org1)	MatSwarm(Org2)	MatSwarm(Org3)	MatSwarm(Global)	Joint
	1	2.09593	2.31126	2.31397	1.87945	1.96883	2.0736	1.9421	0.650705
	2	1.38093	1.43547	1.90647	1.26819	1.39841	1.84179	1.23937	0.163493
	3	1.77754	1.36726	1.76139	1.25727	1.13443	1.92044	0.947502	0.075969
	4	1.90163	1.19106	1.68355	1.04063	0.841119	1.91573	0.731436	0.062985
	5	1.41871	0.926742	1.51299	0.833679	0.685548	1.85285	0.574752	0.055576
	6	1.15596	0.788551	1.57408	0.752364	0.579793	1.74813	0.458359	0.047759
	7	1.12385	0.736221	1.5886	0.705916	0.516465	1.71846	0.390342	0.045653
	8	1.12545	0.697519	1.57138	0.67582	0.454806	1.59677	0.333118	0.041553
	9	1.08173	0.632335	1.57802	0.662836	0.416346	1.59893	0.297138	0.040442
	10	1.07402	0.59488	1.61085	0.6525	0.387091	1.56368	0.266468	0.041472
	11	1.07013	0.572461	1.56427	0.654673	0.3781	1.54427	0.255091	0.037023
	12	1.0566	0.545845	1.60435	0.625933	0.355617	1.53404	0.221211	0.034903
	13	1.05404	0.519952	1.58428	0.641037	0.351825	1.49598	0.218878	0.034129
	14	1.06033	0.5028	1.62821	0.610111	0.334666	1.45216	0.207859	0.033179
	15	1.06143	0.482089	1.58467	0.619501	0.317542	1.43342	0.198654	0.029444
	16	1.05013	0.469397	1.61999	0.60609	0.319133	1.41293	0.191344	0.030732
	17	1.04829	0.458745	1.63359	0.602881	0.308292	1.3748	0.18126	0.031714
	18	1.0523	0.442822	1.57131	0.567869	0.297622	1.34238	0.176106	0.028964
	19	1.05435	0.433079	1.63138	0.593903	0.293448	1.32043	0.168487	0.02709
	20	1.05214	0.430528	1.6121	0.574324	0.285072	1.32194	0.160049	0.030274
	21	1.05649	0.421768	1.64648	0.557859	0.277603	1.28029	0.161672	0.027907
	22	1.05093	0.41664	1.63303	0.555547	0.28894	1.26801	0.162881	0.025484
	23	1.03648	0.401562	1.61553	0.5531	0.274441	1.23423	0.151352	0.025516
	24	1.05699	0.392855	1.68437	0.540044	0.256254	1.19062	0.145046	0.024898
	25	1.04765	0.401175	1.60591	0.538324	0.274201	1.20294	0.146316	0.02661
	26	1.05031	0.39235	1.61199	0.525123	0.274968	1.18302	0.148078	0.023312
	27	1.05121	0.373777	1.64603	0.539738	0.25356	1.23233	0.139773	0.023765
	28	1.04482	0.372716	1.6596	0.521103	0.244515	1.16927	0.139303	0.022124
	29	1.04437	0.373666	1.61205	0.513983	0.269873	1.1824	0.142253	0.023013
	30	1.05264	0.37006	1.6042	0.512766	0.241921	1.19015	0.138202	0.024603
	31	1.04138	0.364654	1.67937	0.512708	0.263049	1.12726	0.138369	0.024042
	32	1.043	0.359484	1.64033	0.498488	0.248389	1.13446	0.133365	0.02392
	33	1.04334	0.365813	1.60081	0.487288	0.239731	1.13156	0.136637	0.024305
	34	1.04408	0.348525	1.62912	0.50946	0.237653	1.11974	0.131365	0.023616
	35	1.0421	0.338269	1.6601	0.496707	0.245243	1.10196	0.131111	0.021393
	36	1.04841	0.358092	1.64309	0.485134	0.251101	1.08113	0.131279	0.022564
	37	1.03268	0.337101	1.65758	0.477064	0.217402	1.09272	0.124232	0.020871
	38	1.04149	0.352375	1.64332	0.480172	0.263967	1.07195	0.134012	0.021816
	39	1.04039	0.336211	1.64315	0.46025	0.238736	1.07574	0.125477	0.023893
	40	1.03636	0.328823	1.6428	0.467146	0.236013	1.02614	0.123024	0.023142
	41	1.04796	0.337588	1.63458	0.437942	0.23535	1.04358	0.126798	0.020668
	42	1.02873	0.337477	1.65058	0.431647	0.219464	1.04065	0.120954	0.020894
	43	1.04511	0.335636	1.61839	0.435615	0.239015	1.02259	0.122372	0.019859
	44	1.03496	0.330456	1.61995	0.434647	0.234434	1.00307	0.12109	0.019769
	45	1.03867	0.324429	1.66819	0.43121	0.237444	1.02097	0.124692	0.023077
	46	1.04173	0.32026	1.61482	0.420037	0.211799	0.988695	0.116119	0.019467
	47	1.0317	0.320399	1.63344	0.435165	0.251913	0.992656	0.121916	0.02016
	48	1.03808	0.329315	1.63885	0.400344	0.233621	0.969328	0.116525	0.018736
	49	1.0354	0.32464	1.61325	0.407711	0.212037	0.969828	0.117811	0.019868
	50	1.02988	0.320124	1.62438	0.406717	0.25694	0.936159	0.121472	0.020972
	51	1.04081	0.312552	1.66242	0.397705	0.214235	0.941455	0.114841	0.01961
	52	1.02665	0.310013	1.62939	0.385732	0.239514	0.925696	0.117775	0.016844
	53	1.0358	0.311121	1.64846	0.39126	0.236489	0.953592	0.12192	0.01872
	54	1.02127	0.307187	1.60835	0.364061	0.200363	0.921005	0.112852	0.020073
	55	1.02707	0.306243	1.62957	0.372558	0.233266	0.921673	0.115826	0.019103
	56	1.03589	0.301847	1.6285	0.369756	0.224804	0.936632	0.115429	0.022159
	57	1.03452	0.307975	1.61424	0.383627	0.215757	0.914543	0.113896	0.01784
	58	1.02797	0.308818	1.61664	0.363025	0.215866	0.90609	0.111966	0.022489
	59	1.01938	0.306551	1.60382	0.350015	0.207884	0.907116	0.115253	0.018191
	60	1.03661	0.311427	1.56139	0.364137	0.23797	0.87462	0.113235	0.017823
	61	1.02026	0.314112	1.63741	0.345004	0.21859	0.873461	0.112272	0.020511
	62	1.03436	0.309763	1.65015	0.35902	0.204433	0.892336	0.111108	0.018888
	63	1.02187	0.302298	1.65379	0.351091	0.201212	0.90444	0.112754	0.017397
	64	1.02558	0.294036	1.63469	0.327337	0.193734	0.870113	0.109964	0.01971
	65	1.04202	0.304534	1.61818	0.343024	0.208075	0.868813	0.110214	0.017788
	66	1.02128	0.290548	1.62463	0.335857	0.220471	0.864375	0.112398	0.015674
	67	1.02412	0.29908	1.61588	0.333913	0.196691	0.866296	0.106249	0.016651
	68	1.02162	0.290133	1.64267	0.344526	0.192062	0.8321	0.107769	0.016675
	69	1.02335	0.292455	1.63718	0.332746	0.205374	0.853864	0.109981	0.01761
	70	1.03638	0.297201	1.61207	0.322214	0.201936	0.833389	0.109914	0.016698
	71	1.00888	0.29878	1.6479	0.333129	0.200156	0.835077	0.106649	0.016325
	72	1.03656	0.301093	1.62757	0.320528	0.211092	0.819298	0.110622	0.017914
	73	1.01264	0.305283	1.64165	0.336953	0.198444	0.817878	0.105538	0.017229
	74	1.03145	0.308181	1.6314	0.340979	0.201648	0.830426	0.107263	0.019016
	75	1.01402	0.280823	1.61926	0.316212	0.194013	0.806336	0.109091	0.0165
	76	1.0262	0.300225	1.61566	0.318471	0.204685	0.802961	0.106051	0.017263
	77	1.03011	0.297375	1.61549	0.312744	0.191526	0.822764	0.104819	0.018422
	78	1.02554	0.300063	1.63515	0.319817	0.210296	0.779935	0.107576	0.017627
	79	1.01778	0.303258	1.68104	0.320255	0.216769	0.799985	0.106808	0.016758
	80	1.02085	0.304281	1.62707	0.300196	0.190936	0.783992	0.101361	0.014928
	81	1.03453	0.304878	1.62602	0.323034	0.200593	0.77647	0.103356	0.014968
	82	1.0322	0.291286	1.60466	0.301413	0.188905	0.793999	0.102801	0.014771
	83	1.02852	0.295219	1.60321	0.30249	0.190069	0.783324	0.101722	0.015207
	84	1.01755	0.3012	1.61839	0.317172	0.189786	0.770701	0.105269	0.013748
	85	1.02436	0.287531	1.61912	0.308376	0.211511	0.772716	0.105676	0.014874
	86	1.02302	0.303349	1.59174	0.299722	0.175689	0.797511	0.104079	0.016821
	87	1.02451	0.297683	1.60433	0.312743	0.189176	0.744864	0.100026	0.015983
	88	1.01419	0.291728	1.62234	0.313028	0.17439	0.742053	0.100518	0.016029
	89	1.0255	0.288497	1.61047	0.299188	0.196416	0.754118	0.101188	0.018982
	90	1.01755	0.298176	1.6306	0.290213	0.180036	0.753333	0.103183	0.016186
	91	1.04722	0.292764	1.61046	0.313101	0.198695	0.756338	0.102901	0.016329
	92	1.0064	0.297107	1.62312	0.297692	0.178389	0.751602	0.099994	0.018979
	93	1.03654	0.288603	1.62277	0.290596	0.16737	0.730267	0.099824	0.01529
	94	1.01789	0.293872	1.62401	0.298503	0.179448	0.736885	0.102341	0.014048
	95	1.04207	0.286721	1.65494	0.291665	0.176567	0.740923	0.104075	0.0167
	96	1.00068	0.280705	1.64623	0.290386	0.181056	0.764543	0.103833	0.017475
	97	1.02811	0.289455	1.62751	0.285531	0.186849	0.720033	0.101906	0.01849
	98	1.01731	0.285089	1.60802	0.301181	0.183844	0.747485	0.10494	0.0175
	99	1.02817	0.284945	1.62014	0.286064	0.169572	0.732318	0.100834	0.015838
	100	1.01875	0.281863	1.63221	0.306652	0.187478	0.734212	0.100896	0.017807
	101	1.03572	0.290431	1.61342	0.294051	0.180006	0.714367	0.098719	0.015342
	102	1.02356	0.283944	1.60167	0.296071	0.166778	0.721826	0.099121	0.016632
	103	1.04461	0.297489	1.62101	0.297004	0.181348	0.712813	0.101292	0.016362
	104	1.01769	0.289694	1.59964	0.291003	0.17504	0.72057	0.098798	0.015858
	105	1.02357	0.282044	1.59895	0.279073	0.176197	0.706049	0.100651	0.016565
	106	1.01298	0.284538	1.59147	0.281662	0.181214	0.702469	0.099995	0.014366
	107	1.0276	0.288269	1.59366	0.283708	0.164194	0.687291	0.094984	0.016938
	108	1.01979	0.297143	1.61531	0.297368	0.173786	0.686941	0.098301	0.01969
	109	1.02879	0.296513	1.6416	0.292869	0.161068	0.720305	0.097763	0.018558
	110	1.02017	0.291216	1.60458	0.276988	0.164379	0.68306	0.094416	0.017604
	111	1.02257	0.318277	1.60063	0.278236	0.17583	0.702956	0.09824	0.01611
	112	1.0255	0.310337	1.6005	0.276819	0.159818	0.702357	0.097408	0.015813
	113	1.01524	0.290651	1.6036	0.277121	0.152703	0.696799	0.09404	0.015364
	114	1.0277	0.271215	1.60342	0.275963	0.153914	0.706493	0.09836	0.015813
	115	1.04419	0.281148	1.60789	0.266622	0.17357	0.705774	0.101167	0.014738
	116	0.998521	0.286783	1.63203	0.281965	0.173728	0.696587	0.094968	0.015477
	117	1.03051	0.280172	1.62112	0.286125	0.151842	0.688881	0.09711	0.015357
	118	1.0142	0.27689	1.60636	0.272715	0.156538	0.697462	0.092493	0.013758
	119	1.01706	0.283749	1.59187	0.277708	0.150466	0.688543	0.096186	0.013663
	120	1.03678	0.284558	1.61199	0.26903	0.161163	0.678058	0.092947	0.01461
	121	1.01529	0.29226	1.59061	0.272452	0.166875	0.710604	0.099943	0.015238
	122	1.04203	0.276119	1.60241	0.273595	0.169452	0.6746	0.094409	0.014909
	123	1.023	0.283432	1.64823	0.259979	0.158928	0.683637	0.093146	0.015538
	124	1.02769	0.278522	1.63594	0.268433	0.146684	0.701755	0.09461	0.01384
	125	1.02851	0.279498	1.64355	0.263843	0.161063	0.678666	0.094071	0.014449
	126	1.01915	0.289298	1.64004	0.257915	0.15179	0.697429	0.095349	0.015427
	127	1.03222	0.289648	1.61369	0.279965	0.159285	0.669716	0.090962	0.018738
	128	1.03002	0.269437	1.62477	0.256807	0.164956	0.679083	0.0951	0.014568
	129	1.01516	0.288831	1.60234	0.264653	0.164355	0.70094	0.098382	0.014247
	130	1.02759	0.2963	1.60868	0.253045	0.151501	0.672385	0.096124	0.015667
	131	1.02967	0.291888	1.62155	0.269446	0.156558	0.666919	0.093962	0.013725
	132	1.01515	0.272221	1.65875	0.257824	0.146653	0.684624	0.096551	0.013234
	133	1.01704	0.271653	1.64024	0.264014	0.156854	0.675683	0.09268	0.015538
	134	1.01215	0.268927	1.62385	0.253303	0.159494	0.688298	0.10074	0.013849
	135	1.0277	0.288892	1.61937	0.259002	0.163501	0.663137	0.095789	0.016085
	136	1.00913	0.275543	1.60432	0.254118	0.151523	0.645023	0.092659	0.01474
	137	1.01256	0.280181	1.61892	0.265831	0.152647	0.650094	0.091469	0.016584
	138	1.03648	0.289942	1.61013	0.252136	0.152044	0.655991	0.093559	0.016442
	139	1.01422	0.274612	1.60766	0.255369	0.155035	0.65787	0.091394	0.013204
	140	1.03084	0.276708	1.60797	0.245614	0.14698	0.636326	0.092119	0.014852
	141	1.00805	0.276075	1.6082	0.248726	0.159594	0.656011	0.094845	0.014084
	142	1.02203	0.294969	1.63674	0.245215	0.148777	0.649286	0.091687	0.014855
	143	1.04557	0.27904	1.63018	0.233642	0.150261	0.642574	0.091903	0.014277
	144	1.02672	0.285911	1.62512	0.250443	0.153231	0.64247	0.091652	0.015537
	145	1.03247	0.277995	1.6009	0.240441	0.14451	0.620928	0.089239	0.015313
	146	1.00494	0.296284	1.64903	0.245968	0.156928	0.648027	0.090353	0.015926
	147	1.0246	0.294076	1.63231	0.248738	0.148631	0.64106	0.092836	0.013747
	148	1.03595	0.263839	1.64549	0.244813	0.143074	0.637283	0.088794	0.014732
	149	1.02873	0.287431	1.61934	0.249832	0.141278	0.621045	0.087546	0.015911
	150	1.03161	0.288794	1.60421	0.243706	0.153481	0.637738	0.09214	0.014019
	151	1.01147	0.284148	1.61408	0.24743	0.142787	0.64671	0.091247	0.016441
	152	1.02526	0.279125	1.6265	0.248192	0.162612	0.618465	0.090146	0.015264
	153	1.03637	0.272616	1.6261	0.243098	0.15648	0.63207	0.09255	0.016426
	154	1.02905	0.264105	1.63946	0.228825	0.15255	0.623785	0.091159	0.013861
	155	1.01165	0.282998	1.61526	0.252514	0.162732	0.627648	0.090333	0.011866
	156	1.0216	0.270443	1.57851	0.241048	0.144851	0.636753	0.090478	0.016306
	157	1.01919	0.285597	1.66684	0.243784	0.159367	0.627436	0.092065	0.018332
	158	1.02232	0.279216	1.61818	0.237697	0.143165	0.638011	0.092312	0.014134
	159	1.02148	0.27266	1.58067	0.241291	0.147367	0.636135	0.08968	0.015564
	160	1.01224	0.289193	1.62744	0.23278	0.134744	0.622113	0.089126	0.01377
	161	1.00658	0.281523	1.59964	0.246226	0.137983	0.635075	0.090075	0.013407
	162	1.03082	0.281288	1.65736	0.238052	0.144049	0.634144	0.092427	0.011197
	163	1.03036	0.279797	1.59892	0.235895	0.144674	0.616746	0.090313	0.012722
	164	1.01668	0.280742	1.61905	0.23892	0.138482	0.616456	0.088483	0.014822
	165	1.02456	0.283941	1.60993	0.239388	0.138221	0.61595	0.088026	0.014003
	166	1.0221	0.280967	1.6118	0.223222	0.146444	0.615525	0.091735	0.017016
	167	1.01066	0.286375	1.60284	0.238698	0.147283	0.618317	0.090696	0.014072
	168	1.02124	0.27578	1.63184	0.231911	0.137492	0.619779	0.089334	0.014805
	169	1.02905	0.280031	1.61334	0.229425	0.139596	0.626354	0.094774	0.018091
	170	1.03571	0.273264	1.59023	0.251035	0.152014	0.620456	0.088222	0.015505
	171	1.02626	0.266007	1.60235	0.225183	0.135388	0.614961	0.09141	0.01508
	172	1.03093	0.281113	1.60773	0.228976	0.136411	0.619153	0.089138	0.015383
	173	1.01777	0.273483	1.60354	0.242228	0.146536	0.611339	0.089321	0.01331
	174	1.04045	0.269316	1.59806	0.236098	0.14628	0.62572	0.090172	0.012744
	175	1.01641	0.277191	1.60221	0.235184	0.139868	0.631459	0.091577	0.014419
	176	1.02676	0.270167	1.60794	0.233605	0.133521	0.611904	0.088383	0.01556
	177	1.03231	0.267394	1.61297	0.225842	0.154208	0.61501	0.093793	0.014457
	178	1.02778	0.272642	1.64224	0.227741	0.130411	0.606347	0.088758	0.013127
	179	1.01964	0.284187	1.64081	0.228831	0.143645	0.608418	0.09171	0.014495
	180	1.01409	0.282495	1.60474	0.217623	0.135878	0.610568	0.091059	0.018576
	181	1.02574	0.272166	1.63011	0.240119	0.12907	0.597178	0.083897	0.014092
	182	1.01785	0.260035	1.61578	0.232613	0.143921	0.595328	0.09291	0.014556
	183	1.00003	0.278109	1.59007	0.21486	0.143088	0.604697	0.090761	0.013078
	184	1.02924	0.29137	1.61385	0.22612	0.127842	0.600303	0.0927	0.015488
	185	1.03714	0.270212	1.65967	0.236326	0.143043	0.611745	0.091335	0.016776
	186	1.03214	0.288647	1.62735	0.207162	0.128644	0.594718	0.090798	0.011135
	187	1.02181	0.268989	1.61517	0.229575	0.154142	0.604758	0.095622	0.011701
	188	1.00798	0.27745	1.61093	0.215123	0.125052	0.608365	0.091871	0.014048
	189	1.02201	0.290508	1.5971	0.217785	0.132394	0.594417	0.091542	0.014362
	190	1.02774	0.269445	1.58553	0.216371	0.133774	0.594624	0.091246	0.014516
	191	1.02576	0.28592	1.59994	0.223149	0.135321	0.590599	0.093782	0.013204
	192	1.021	0.279727	1.63618	0.212493	0.125966	0.599649	0.093239	0.014123
	193	1.01755	0.275002	1.60807	0.21841	0.125563	0.602297	0.091194	0.014307
	194	1.01089	0.276045	1.59957	0.226414	0.121181	0.605566	0.089866	0.01401
	195	1.03815	0.276543	1.62654	0.194816	0.124606	0.602475	0.094032	0.014149
	196	1.02442	0.263561	1.60129	0.209854	0.126033	0.590501	0.090243	0.015118
	197	1.01764	0.261043	1.62379	0.210277	0.124889	0.581938	0.089714	0.015307
	198	1.03217	0.278623	1.63	0.206053	0.138572	0.580238	0.094933	0.015977
	199	1.02042	0.270381	1.58816	0.212466	0.133523	0.587605	0.094556	0.014862
	200	1.02907	0.274585	1.61594	0.209641	0.117561	0.584912	0.090297	0.013833

## Sheet: Figure 3c
Figure 3c
	Data 1	Number of Samples	label	RNN	Lasso	MLP	LSTM
		1	-2.194	-1.99631	-2.03531	-1.79318	-2.20258
		2	-2.226	-1.88094	-1.73931	-1.80548	-2.30582
		3	-0.653	-0.50467	-0.943454	-0.63162	-0.69555
		4	-1.667	-1.52628	-1.33134	-1.65368	-1.64563
		5	-2.973	-2.8789	-2.06601	-2.64281	-2.85685
		6	-0.903	-0.70782	-0.738528	-0.26011	-0.2351
		7	-2.671	-2.67549	-1.89928	-2.43227	-2.2362
		8	-2.342	-2.23775	-2.08013	-2.32586	-2.2254
		9	-1.641	-1.49097	-1.27465	-1.57859	-1.55739
		10	-2.195	-1.93697	-2.05442	-2.0646	-2.16902
		11	-1.579	-1.89676	-1.46301	-1.21684	-1.42459
		12	-0.69	-0.79438	-0.800786	-0.79856	-0.40168
		13	-3.754	-3.20126	-2.59933	-3.44742	-3.40265
		14	-2.038	-1.83735	-1.61651	-2.22727	-2.13872
		15	-2.392	-2.64129	-1.96545	-2.45139	-2.42411
		16	-2.601	-2.4875	-2.32241	-2.68674	-1.64698
		17	-1.373	-1.38029	-1.45314	-1.38743	-1.76901
		18	-2.288	-2.72632	-1.87926	-2.41278	-2.60209
		19	-1.938	-2.23245	-1.87036	-2.08885	-1.98571
		20	-2.089	-2.12446	-1.73819	-1.77188	-2.1203
		21	-3.781	-3.23104	-2.41306	-3.62565	-3.24607
		22	-1.158	-1.22567	-1.12247	-1.20143	-0.90936
		23	-0.987	-1.23378	-0.8556	-0.91083	-0.97104
		24	-1.86	-1.97859	-1.87237	-1.60957	-1.80607
		25	-0.803	-1.20085	-0.887313	-0.56591	-1.14972
		26	-1.053	-0.87487	-1.05198	-1.27997	-0.71293
		27	-2.07	-2.22813	-1.56581	-1.90707	-2.30946
		28	-3.082	-2.6274	-2.38741	-2.74586	-2.68688
		29	-2.734	-2.57314	-2.26526	-2.24885	-2.52019
		30	-2.431	-1.98446	-1.74959	-1.81723	-2.19238
		31	-0.97	-1.53707	-0.708479	-1.24764	-1.57325
		32	-2.863	-2.67761	-1.86974	-2.63841	-2.79545
		33	-3.249	-2.93031	-2.53875	-2.71313	-2.6553
		34	-2.912	-2.59906	-2.566	-2.55616	-2.74566
		35	-2.564	-2.24479	-1.15933	-1.71622	-2.1325
		36	0.323	-0.2793	0.00846113	0.111365	0.055657
		37	-2.061	-2.16988	-1.58348	-1.68443	-1.98476
		38	-0.241	-0.65276	-0.402792	-0.22136	0.219264
		39	-3.382	-3.01025	-2.80983	-2.82089	-3.07177
		40	-1.71	-1.74248	-1.7065	-1.50398	-2.19676
		41	-2.466	-2.49792	-2.54543	-2.61639	-2.39467
		42	-0.563	-0.26511	-0.667442	-0.59676	-0.85994
		43	-0.448	-0.71673	-0.454529	-0.46511	-0.67828
		44	-2.697	-2.42863	-1.87866	-2.50561	-2.58089
		45	-1.373	-1.5594	-1.05431	-1.30186	-1.49898
		46	-2.638	-2.53861	-2.05098	-2.77003	-2.52311
		47	-1.961	-1.85468	-1.87231	-1.74931	-2.01404
		48	-1.419	-1.42055	-1.01987	-1.14583	-1.78984
		49	-2.336	-2.46332	-1.81909	-2.06989	-2.012
		50	-1.303	-1.20666	-1.04128	-1.23942	-1.49797
		51	-2.539	-2.35325	-1.54249	-2.43915	-2.14189
		52	-1.277	-1.52759	-1.16357	-1.2692	-1.42072
		53	-2.226	-2.28023	-1.81206	-2.03435	-2.19944
		54	-1.46	-1.98454	-1.00505	-1.54	-1.98601
		55	-0.862	-1.20812	-0.94044	-0.54369	-1.1205
		56	-1.679	-1.4558	-1.25114	-1.69507	-1.78028
		57	-3.166	-2.93545	-2.13876	-2.97352	-2.9702
		58	-2.561	-2.14361	-1.77752	-1.88993	-2.41522
		59	-1.95	-1.94134	-1.5493	-1.87564	-1.82026
		60	-0.377	-1.83056	-0.765599	-0.76607	-1.60729
		61	-2.482	-2.14172	-2.36978	-2.19875	-2.28667
		62	-0.948	-0.7809	-0.833161	-1.06429	-0.67611
		63	-0.142	0.029157	-0.296659	-0.41583	-0.3222
		64	-2.381	-2.45767	-1.97981	-2.20535	-2.24998
		65	-1.487	-1.67656	-1.43776	-1.50792	-1.58546
		66	0.889	0.593718	0.895243	0.778889	0.497601
		67	-1.74	-1.52893	-1.33773	-1.68838	-1.86087
		68	-0.405	-0.7243	-0.389248	-0.50344	-0.97373
		69	-1.587	-1.706	-1.17117	-1.41123	-1.80055
		70	0.158	0.316728	0.076872	0.067775	0.238705
		71	-2.766	-2.89578	-2.43885	-2.41965	-2.39899
		72	-0.525	-1.28007	-0.69997	-0.96108	-0.96479
		73	-2.506	-2.54455	-1.95679	-2.31028	-2.34935
		74	-0.655	-1.14042	-0.675163	-0.92192	-0.77744
		75	-2.238	-2.11202	-2.13817	-2.154	-2.326
		76	-2.63	-2.53998	-1.63851	-2.35682	-2.43043
		77	-1.907	-1.90049	-1.64724	-1.88542	-1.69838
		78	-2.181	-2.34194	-1.86532	-1.86416	-2.03542
		79	-3.365	-3.00388	-2.56958	-3.26962	-3.01021
		80	-1.75	-1.66497	-1.58437	-1.56036	-1.42203
		81	-2.149	-2.44232	-1.56844	-1.76266	-2.1982
		82	-1.158	-1.35298	-0.842163	-1.0768	-1.93789
		83	-2.357	-2.73004	-2.54508	-2.68031	-2.60631
		84	-1.166	-1.06748	-1.0436	-1.25028	-1.02615
		85	-1.602	-1.88095	-1.09944	-1.94077	-1.98995
		86	-2.493	-2.44161	-1.70538	-2.04387	-2.44336
		87	-1.708	-1.71569	-1.37691	-1.38698	-1.4156
		88	-1.756	-1.98048	-1.61461	-1.6983	-1.85818
		89	-1.681	-1.59268	-1.35098	-1.49823	-1.7423
		90	-1.67	-1.54938	-1.27647	-1.36732	-1.6824
		91	-2.5	-2.40587	-2.43342	-2.41839	-2.3759
		92	-0.607	-0.49873	-0.69079	-0.70178	-0.31749
		93	0.418	-0.09541	0.283326	0.269358	-0.06191
		94	-2.339	-2.6106	-1.92032	-2.04195	-2.03973
		95	-3.428	-3.10751	-2.43026	-2.65118	-3.15532
		96	-3.392	-2.71156	-3.00612	-3.15503	-2.71874
		97	-1.646	-1.53541	-1.32634	-1.47865	-1.48994
		98	-1.044	-1.03075	-1.06494	-1.07653	-1.05255
		99	-1.695	-1.55142	-1.44699	-1.58392	-1.6128
		100	-2.944	-2.98164	-2.54861	-2.59311	-2.94738
		101	-2.024	-2.30618	-1.83934	-1.82839	-2.15474
		102	-2.815	-2.86904	-2.69867	-2.46254	-2.57121
		103	-2.541	-2.56488	-1.68424	-2.23813	-2.59262
		104	-2.004	-1.78237	-1.63655	-1.57187	-1.81842
		105	0.441	0.047959	0.243264	0.062109	-0.06494
		106	-1.348	-1.52803	-0.891753	-1.31947	-1.73177
		107	-1.012	-1.84478	-1.09858	-0.79594	-0.79932
		108	-3.326	-2.96402	-2.09825	-2.63806	-3.13604
		109	-2.856	-2.46418	-1.97909	-1.97776	-2.19716
		110	-1.646	-1.98472	-1.49965	-1.42584	-1.76968
		111	-2.083	-2.04715	-1.7848	-1.90666	-1.95734
		112	-1.92	-2.15814	-1.36564	-1.68345	-2.05017
		113	-0.541	-0.74286	-0.916708	-0.35897	-0.44485
		114	-1.738	-1.93005	-1.49013	-1.59022	-2.16677
		115	-2.136	-2.19016	-1.97769	-2.02278	-2.1691
		116	-1.075	-1.13929	-1.24263	-1.30175	-1.08229
		117	-0.614	-1.01372	-0.669158	-0.29951	-1.22236
		118	0.539	0.164857	0.506253	0.554015	0.519111
		119	-2.799	-2.76599	-2.49217	-2.88298	-2.49295
		120	-1.397	-1.36774	-1.03934	-1.3222	-0.99166
		121	-1.791	-1.97304	-1.63741	-2.06885	-1.92439
		122	-0.668	-0.96553	-0.491551	-0.42398	-0.46486
		123	-2.228	-2.22253	-1.81588	-2.34552	-2.22075
		124	0.188	-0.26785	0.224055	-0.24748	-0.55998
		125	-1.773	-1.84518	-1.82764	-1.6863	-1.92332
		126	-1.488	-1.87423	-1.35857	-1.48237	-2.01764
		127	-2.141	-2.07443	-2.06498	-1.75368	-2.05683
		128	-2.119	-1.87629	-1.92879	-1.69492	-1.9292
		129	-2.913	-2.60039	-2.42732	-2.58314	-2.56278
		130	-1.117	-1.28575	-0.950252	-1.48167	-1.31415
		131	-2.857	-2.76832	-2.33347	-2.37412	-2.7865
		132	-2.15	-2.1046	-1.73813	-1.48975	-1.94936
		133	-2.918	-2.79324	-2.26635	-2.7845	-2.95434
		134	-1.583	-1.99293	-1.14022	-1.38998	-1.74684
		135	-0.364	0.060176	-0.399305	-0.50071	-0.64723
		136	-2.051	-2.29459	-1.39366	-1.87794	-2.14503
		137	-0.994	-1.57741	-1.11103	-1.13247	-1.59745
		138	-0.821	-1.18521	-1.08119	-1.00294	-0.74936
		139	-0.807	-1.14426	-0.672988	-1.27099	-1.27585
		140	-0.404	-0.35496	-0.658109	-0.58874	-0.63124
		141	-2.226	-2.29727	-2.27715	-1.9691	-2.01409
		142	-2.293	-2.94915	-2.19861	-1.85346	-2.35497
		143	-2.246	-1.9832	-2.15437	-2.35137	-2.30243
		144	-2.55	-2.59028	-2.0228	-2.61639	-2.57336
		145	-0.588	-0.92146	-0.674987	-0.10206	-1.16757
		146	-3.557	-3.11071	-1.99135	-3.14755	-3.07557
		147	-1.961	-1.70041	-1.89661	-1.93081	-1.83451
		148	-2.362	-2.50936	-1.83692	-2.16721	-2.43622
		149	-1.663	-1.41563	-1.69225	-2.03804	-1.74619
		150	-1.179	-1.45386	-0.784107	-1.08921	-1.31876
		151	-3.241	-3.10556	-2.22354	-2.98806	-2.95575
		152	-1.461	-1.5948	-0.967943	-1.22906	-1.75887
		153	-2.804	-2.67754	-1.73553	-2.06746	-2.44779
		154	-2.25	-2.56995	-2.11498	-1.63019	-1.80774
		155	-0.4	-0.56988	-0.287813	-0.58664	-0.49478
		156	0.12	-0.38704	-0.0533555	-0.0885	-0.45764
		157	-1.779	-1.3841	-1.13704	-1.27756	-1.24806
		158	-2.504	-2.53067	-1.98562	-2.23194	-2.16992
		159	-2.162	-2.35636	-1.8597	-2.48046	-2.51686
		160	-2.058	-2.0972	-1.75215	-1.64647	-1.70223
		161	-1.874	-1.98188	-1.52815	-1.68066	-1.87486
		162	-2.568	-2.44677	-1.84022	-1.93458	-2.68185
		163	-2.759	-2.58529	-1.89224	-2.38704	-2.70778
		164	-2.953	-2.79525	-2.06012	-2.86359	-2.92707
		165	-0.74	-1.23278	-0.570726	-0.67219	-0.8034
		166	-1.47	-1.54104	-1.15196	-1.62486	-1.48259
		167	-3.036	-2.73442	-2.02813	-2.5372	-2.77985
		168	-3.46	-3.09039	-2.33995	-3.56409	-3.04913
		169	-1.165	-1.4032	-1.01642	-1.09252	-1.35778
		170	-2.596	-2.35684	-1.64663	-1.83549	-2.40659
		171	-3.569	-2.9392	-3.23156	-2.82469	-3.09547
		172	-3.04	-2.86688	-2.21236	-2.78938	-2.89676
		173	-2.711	-2.69785	-2.55063	-2.70914	-2.58583
		174	-2.888	-2.73682	-2.08558	-2.69946	-2.58838
		175	-2.433	-2.22135	-2.14827	-1.91517	-1.95824
		176	-0.759	-1.24435	-0.745786	-1.02258	-1.76145
		177	-1.919	-2.04647	-1.49464	-1.58435	-2.05133
		178	-2.135	-1.90229	-1.98226	-2.11515	-1.78356
		179	-1.905	-1.89196	-1.95565	-1.73131	-1.7551
		180	-2.871	-2.76768	-1.90432	-2.57571	-2.74983
		181	-1.892	-1.79556	-2.02812	-1.73709	-1.81837
		182	-3.748	-3.24874	-2.76804	-3.61681	-3.28115
		183	-2.15	-2.31526	-1.54735	-1.83186	-2.22818
		184	-1.212	-1.09112	-0.879966	-1.14517	-1.15269
		185	-2.188	-2.27053	-1.77155	-1.82544	-1.82621
		186	-3.211	-2.59099	-2.58267	-2.72597	-2.70745
		187	-1.258	-1.034	-1.1467	-1.33977	-1.19953
		188	-0.433	-0.67766	-0.0769147	-0.12509	0.051325
		189	-1.845	-1.57698	-1.47463	-1.73191	-1.65414
		190	-1.575	-1.75842	-1.40998	-1.67796	-1.8415
		191	-1.528	-1.53283	-1.35817	-1.43303	-1.48883
		192	-0.28	-0.55365	-0.54014	-0.57258	-0.44567
		193	-0.435	-1.12956	-0.364255	-0.45762	-0.6449
		194	-1.857	-2.41213	-1.42879	-1.99961	-1.86438
		195	-3.157	-2.7311	-2.18274	-2.76643	-2.88923
		196	-3.132	-3.0927	-2.68452	-2.83242	-3.24683
		197	-2.035	-1.98337	-1.69852	-2.06302	-1.82961
		198	-3.816	-3.20044	-2.82335	-3.48391	-3.31756
		199	-0.314	0.055489	-0.422449	-0.41208	-0.89883
		200	-2.914	-2.68885	-1.87625	-2.64295	-2.8073
		201	-2.07	-2.32095	-1.68057	-2.06745	-2.34664
		202	-0.847	-1.33465	-1.09067	-0.57428	-1.58
		203	-2.621	-2.63967	-1.86946	-2.2656	-2.57952
		204	-2.728	-2.48763	-2.52965	-2.2427	-2.04282
		205	-1.951	-2.16662	-1.7833	-1.71585	-2.37393
		206	-2.529	-2.42078	-2.0016	-2.39335	-2.49553
		207	-1.262	-0.84379	-0.810897	-1.00665	-0.93746
		208	-1.473	-1.94088	-1.88495	-1.23009	-1.5639
		209	-2.108	-2.02875	-1.29256	-1.4802	-1.9433
		210	-1.364	-1.61278	-1.43614	-1.32273	-1.47123
		211	-0.656	-0.44175	-0.562123	-0.38183	-0.10098
		212	-2.522	-2.58832	-2.006	-2.57794	-2.57583
		213	-0.951	-0.85222	-0.796741	-0.84514	-1.1626
		214	-1.693	-2.00178	-1.38341	-1.90392	-2.21012
		215	-3.42	-3.01402	-2.78083	-2.98359	-2.84197
		216	-0.998	-1.21323	-1.09775	-1.44955	-1.31479
		217	-1.086	-1.1381	-1.10797	-0.99768	-1.36811
		218	-0.892	-0.88073	-0.689286	-0.73289	-1.21222
		219	-1.542	-1.63591	-1.52897	-1.26013	-1.61759
		220	-2.458	-2.44269	-1.93896	-2.16578	-2.66233
		221	-2.068	-2.16407	-1.51236	-1.82902	-1.87962
		222	-1.654	-1.75652	-0.7949	-1.14146	-1.86307
		223	-0.389	-0.69637	-0.630078	-0.20324	-0.18721
		224	-1.939	-2.18554	-1.79796	-1.99112	-1.96217
		225	-2.37	-2.47745	-1.04679	-1.89651	-2.32051
		226	-2.792	-2.66103	-2.16725	-2.42122	-2.63907
		227	-3.282	-2.63855	-1.97615	-2.82915	-2.74158
		228	-3.755	-3.21559	-2.96056	-3.63963	-3.43073
		229	-2.449	-2.06548	-1.90207	-2.21714	-2.13562
		230	-3.414	-3.03302	-2.53951	-2.61595	-2.6047
		231	-1.888	-1.85593	-1.31571	-1.50072	-1.75536
		232	-0.197	-0.61942	-0.242989	-0.1506	0.247231
		233	0.005	-0.21638	0.0359318	0.20928	0.249199
		234	-0.49	-0.76998	-0.475933	-0.37599	-0.61793
		235	-2.934	-2.60954	-1.76502	-2.54395	-2.79577
		236	-2.55	-2.77042	-1.92401	-2.33967	-2.48703
		237	-2.791	-2.54126	-2.06174	-2.57644	-2.66447
		238	-2.929	-2.91753	-2.41496	-2.67555	-2.71816
		239	-2.648	-2.61091	-1.52667	-2.15025	-2.26788
		240	-2.957	-2.8063	-2.11937	-2.85774	-2.73654
		241	-2.553	-1.95767	-2.1047	-2.3585	-2.45993
		242	-3.282	-3.11754	-2.65366	-2.78397	-3.20496
		243	-1.742	-1.82493	-1.46536	-1.62578	-1.89662
		244	-0.866	-0.96057	-0.638898	-0.9261	-0.92528
		245	-3.092	-2.73191	-2.21977	-2.73663	-2.8143
		246	-2.424	-2.13075	-1.40224	-2.0992	-2.55398
		247	-1.683	-1.73087	-1.14353	-1.55537	-1.67389
		248	-2.946	-2.60274	-2.42503	-2.75666	-2.67629
		249	-1.448	-1.90014	-1.32577	-1.6819	-2.14807
		250	-2.214	-2.23707	-2.26251	-1.90371	-1.98799
		251	-2.551	-2.19181	-2.14006	-2.31456	-2.42007
		252	-0.979	-1.09284	-0.788687	-0.98507	-0.56361
		253	-1.405	-1.25365	-1.37825	-1.35189	-1.26874
		254	-0.506	-0.40486	-0.292701	0.051275	0.033915
		255	-2.368	-2.25145	-1.48605	-2.23747	-2.26291
		256	-1.453	-1.6933	-0.859271	-1.80652	-1.65183
		257	-0.545	-0.63406	-0.839141	-0.6399	-0.68943
		258	-1.707	-1.86739	-1.43138	-1.69869	-1.59074
		259	-1.22	-1.13015	-1.42156	-1.26734	-0.97706
		260	-0.061	-0.52226	-0.00106212	-0.01921	-0.57526
		261	-1.66	-1.8428	-1.45008	-1.3678	-1.97645
		262	-1.918	-1.79893	-1.94655	-1.9595	-1.76857
		263	-1.013	-0.90411	-0.606676	-0.8786	-0.87336
		264	-0.426	-0.55692	-0.417296	-0.3818	-0.63934
		265	-2.376	-2.35589	-2.02428	-1.95329	-2.45279
		266	-1.109	-0.80134	-0.629504	-1.12562	-1.27669
		267	-0.875	-0.94078	-0.891699	-0.84042	-0.73056
		268	-1.192	-1.32164	-0.922823	-1.32373	-1.04379
		269	-0.957	-1.3539	-1.05795	-1.12166	-0.96509
		270	-3.211	-2.65817	-2.43203	-2.87194	-2.90803
		271	-2.093	-2.11719	-1.89013	-1.994	-2.15154
		272	-2.635	-2.43927	-1.88679	-2.29422	-2.49144
		273	-2.218	-1.76486	-1.81405	-2.14963	-1.75605
		274	-2.314	-2.19304	-2.03713	-1.76431	-2.21787
		275	-0.315	-0.06331	-0.474218	-0.71887	-0.36353
		276	-2.329	-2.58104	-2.05391	-2.48872	-2.48365
		277	-1.766	-1.94965	-1.5212	-1.32058	-1.57846
		278	-0.791	-1.2327	-0.829001	-0.95426	-0.83229
		279	-2.396	-2.38737	-1.66437	-1.89707	-2.14981
		280	-2.675	-2.52218	-1.75017	-2.33669	-2.51267
		281	-2.336	-2.18396	-2.04143	-2.24116	-2.13522
		282	-2.453	-2.09817	-1.92188	-2.20155	-2.19218
		283	-0.616	-1.28591	-0.667752	-0.61413	-0.77688
		284	-1.422	-1.49485	-1.09574	-1.60379	-1.64318
		285	-1.12	-1.50551	-1.28906	-1.48561	-1.35694
		286	-1.681	-1.99984	-1.36781	-1.65452	-1.68923
		287	-2.502	-2.37206	-1.93715	-1.97579	-2.16648
		288	-2.098	-1.87732	-1.90716	-1.53689	-1.96915
		289	-0.243	-0.23058	-0.3885	-0.78418	0.002239
		290	-2.145	-2.33455	-1.44626	-2.01423	-2.15621
		291	-3.665	-3.24368	-2.6321	-3.42474	-3.45469
		292	-2.776	-2.37832	-2.2586	-2.36775	-2.4573
		293	-2.492	-2.26136	-1.42194	-2.07742	-2.16091
		294	0.254	-0.09816	0.0561508	0.165732	-0.00667
		295	-2.788	-2.68011	-2.44069	-2.52983	-2.76857
		296	-3.762	-3.23034	-2.36656	-3.58204	-3.38926
		297	-1.256	-1.75293	-1.29396	-1.20333	-1.54152
		298	0.254	-0.09816	0.0561508	0.165732	-0.00667
		299	-1.236	-1.55437	-1.31307	-1.28083	-1.53268
		300	-1.259	-1.48412	-0.937336	-1.32822	-1.54785
		301	-0.219	-0.59324	-0.179769	-0.16517	-0.22811
		302	-2.92	-2.43673	-2.29476	-2.6569	-2.48176
		303	-1.566	-1.65037	-1.47259	-1.7962	-1.67988
		304	-1.978	-1.98377	-1.70258	-1.64822	-2.01695
		305	-1.943	-1.73483	-1.77479	-1.63653	-1.68103
		306	-1.62	-1.9422	-1.38614	-1.28666	-1.7668
		307	-1.598	-1.63839	-1.52011	-1.5301	-1.78053
		308	-2.144	-1.92732	-1.76577	-1.60182	-1.70891
		309	-1.021	-0.96128	-0.678364	-1.05272	-0.51943
		310	-1.302	-1.59215	-1.06365	-1.53573	-1.35758
		311	-2.1	-2.07345	-1.92872	-2.08133	-1.84375
		312	-3.553	-3.1275	-2.43924	-2.94049	-3.20077
		313	-2.778	-2.639	-2.25293	-2.74783	-2.4415
		314	-0.767	-0.7951	-0.905079	-0.20185	-0.26743
		315	-1.527	-1.6183	-1.37426	-1.65562	-1.31502
		316	-1.645	-1.72108	-1.23631	-1.66554	-1.19335
		317	-2.748	-2.32784	-2.52373	-2.62897	-2.5818
		318	-2.719	-2.81562	-2.04913	-2.5093	-2.73813
		319	-2.215	-2.27669	-1.65831	-1.76476	-2.01152
		320	-1.721	-1.62287	-1.65293	-1.66055	-1.50186
		321	-2.175	-2.29953	-1.73168	-2.2374	-2.21025
		322	-1.918	-2.00257	-1.9647	-1.85229	-1.61534
	Data 2		round	RNN	Lasso	MLP	LSTM
		R2	1	0.889571	-0.32825	0.872938	0.867299
			2	0.898451	-0.3315	0.880671	0.913829
			3	0.885202	-0.33367	0.882971	0.88528
			4	0.870457	-0.32292	0.88942	0.880664
			5	0.874102	-0.32956	0.879511	0.840415
			6	0.863651	-0.32848	0.882567	0.860816
			7	0.85923	-0.33587	0.886262	0.848798
			8	0.874798	-0.32567	0.879488	0.866766
			9	0.841677	-0.33316	0.860148	0.84784
			10	0.882405	-0.3292	0.877109	0.864416

## Sheet: Figure 3d
Figure 3d
		round	Mean	Median	MultiKrum	CenteredClipping	GeoMed
	MSE	1	0.0921	0.153056	0.310708	0.114337	0.260645
		2	0.1074	0.179159	0.306818	0.107636	0.253435
		3	0.089955	0.156017	0.484603	0.10571	0.244201
		4	0.083844	0.223636	0.214167	0.099619	0.258686
		5	0.087177	0.144101	0.211269	0.108806	0.248606
		6	0.089934	0.186526	0.454519	0.105852	0.24065
		7	0.080996	0.170588	0.205636	0.102593	0.234969
		8	0.086813	0.142191	0.262263	0.108488	0.259608
		9	0.088887	0.144261	0.424356	0.126144	0.251536
		10	0.095863	0.155941	0.380081	0.110537	0.247097
	Response Time（s）	1	17.3306	17.6938	17.3656	17.8239	17.8267
		2	16.8886	17.2184	17.6716	17.6067	17.8196
		3	17.2572	16.9948	17.1757	17.2391	18.3429
		4	17.6852	17.2254	16.9718	17.5615	18.2476
		5	17.2115	16.9178	17.4	17.8327	18.0106
		6	17.3072	17.2312	17.4217	17.7585	18.1184
		7	17.2939	17.4417	17.7147	17.6389	17.7836
		8	16.8971	17.7388	17.4575	17.7169	18.098
		9	17.5474	17.6357	17.5909	17.9516	18.0947
		10	17.468	17.4628	17.7419	17.9845	17.8177

## Sheet: Figure 4
Figure 4
			Round	Solo-Org1	Solo-Org2	Solo-Org3	MatSwarm	Joint
	Non-TEE	MSE	1	1.05272	0.267201	1.65532	0.089803	0.007725
			2	1.04645	0.259992	1.54454	0.105103	0.020745
			3	1.06409	0.280757	1.57587	0.087658	0.015376
			4	1.02705	0.325243	1.61005	0.081547	0.010969
			5	0.953993	0.285163	1.59791	0.08488	0.014894
			6	0.988289	0.247206	1.64154	0.087637	0.009887
			7	1.14488	0.241525	1.62464	0.078699	0.013428
			8	1.0583	0.266165	1.66472	0.084516	0.014274
			9	0.977257	0.263092	1.66507	0.08659	0.015574
			10	0.996972	0.273653	1.59035	0.093566	0.008132
		Response Time	1	14.0507	13.5114	13.9237	15.5719	12.2706
			2	13.7513	13.9784	14.4638	15.13	12.36
			3	14.1876	13.824	13.9498	15.4985	12.1146
			4	13.8617	13.7844	13.5864	15.9265	12.2236
			5	14.0591	14.2461	14.1435	15.4528	13.2463
			6	14.0542	13.7429	14.0581	15.5485	11.7763
			7	14.1044	13.8586	13.324	15.5352	12.4647
			8	12.6123	13.9027	13.8865	15.1384	12.2347
			9	14.2117	13.4764	14.0647	15.7888	12.2068
			10	14.0069	13.7751	13.7996	15.7093	12.3024
	TEE	MSE	1	1.05079	0.270786	1.65426	0.0921	0.008458
			2	1.04452	0.263577	1.54348	0.1074	0.021478
			3	1.06215	0.284342	1.57481	0.089955	0.016109
			4	1.02512	0.328828	1.60899	0.083844	0.011702
			5	0.952059	0.288748	1.59685	0.087177	0.015627
			6	0.986355	0.250791	1.64048	0.089934	0.01062
			7	1.14294	0.24511	1.62358	0.080996	0.014161
			8	1.05637	0.26975	1.66366	0.086813	0.015007
			9	0.975323	0.266677	1.66401	0.088887	0.016307
			10	0.995038	0.277238	1.58929	0.095863	0.008865
		Response Time	1	14.8513	14.8453	14.6791	17.3306	13.191
			2	15.3914	14.5459	15.1462	16.8886	13.2803
			3	14.8774	14.9823	14.9918	17.2572	13.0349
			4	14.514	14.6563	14.9522	17.6852	13.144
			5	15.0711	14.8537	15.4139	17.2115	14.1667
			6	14.9857	14.8489	14.9107	17.3072	12.6966
			7	14.2516	14.899	15.0263	17.2939	13.385
			8	14.8141	13.4069	15.0704	16.8971	13.155
			9	14.9923	15.0063	14.6441	17.5474	13.1271
			10	14.7272	14.8016	14.9428	17.468	13.2228

## Sheet: Figure 5a
Figure 5a
		Round	0.1	0.3	0.5	0.7	0.9	1
	MSE	1	0.424036	0.156027	0.158377	0.136804	0.124047	0.0921
		2	0.434866	0.165461	0.146689	0.120315	0.105118	0.1074
		3	0.42158	0.17634	0.143631	0.140963	0.109705	0.089955
		4	0.444909	0.173938	0.140982	0.126956	0.121528	0.083844
		5	0.484237	0.150927	0.153741	0.141501	0.12916	0.087177
		6	0.375343	0.146787	0.142137	0.130903	0.11825	0.089934
		7	0.467165	0.178054	0.152104	0.120843	0.115362	0.080996
		8	0.472465	0.176164	0.150048	0.115681	0.105498	0.086813
		9	0.443783	0.163919	0.13823	0.118354	0.110968	0.088887
		10	0.381842	0.134189	0.13541	0.121682	0.101706	0.095863
	Response Time	1	12.2036	13.3437	14.5868	16.0446	16.7444	17.3306
		2	12.503	13.0599	14.5969	15.7101	16.7448	16.8886
		3	11.9394	12.7949	14.5911	15.873	16.8029	17.2572
		4	12.0081	13.2953	14.3671	15.8984	16.8334	17.6852
		5	12.6316	13.2132	14.702	15.9443	16.875	17.2115
		6	12.3529	12.9607	14.4082	15.6447	17.0806	17.3072
		7	12.2366	13.1985	14.754	15.9486	16.6529	17.2939
		8	11.9854	13.1222	14.4084	15.6745	16.9123	16.8971
		9	11.8739	13.0827	14.5911	15.7896	16.6477	17.5474
		10	12.5455	13.0788	14.7445	15.7123	16.9558	17.468

## Sheet: Figure 5b
Figure 5b
		Round	0.3	0.5	0.7	0.9	1
	MSE	1	0.174756	0.118926	0.11503	0.092638	0.0921
		2	0.142574	0.100705	0.09857	0.073028	0.1074
		3	0.134946	0.138888	0.101285	0.089482	0.089955
		4	0.167816	0.114021	0.090091	0.089745	0.083844
		5	0.135557	0.10237	0.100812	0.091241	0.087177
		6	0.159826	0.118371	0.121915	0.080785	0.089934
		7	0.156694	0.09867	0.107396	0.084706	0.080996
		8	0.162284	0.137407	0.108812	0.098784	0.086813
		9	0.163037	0.139066	0.119017	0.087917	0.088887
		10	0.153258	0.147503	0.088975	0.075659	0.095863
	Response Time	1	14.4945	15.5828	16.2236	16.6551	17.3306
		2	14.4886	15.545	16.064	15.8953	16.8886
		3	14.4017	15.3441	16.0962	16.5523	17.2572
		4	14.8135	15.3864	16.2436	16.6171	17.6852
		5	14.9636	15.4165	16.1045	16.3836	17.2115
		6	15.0554	15.3045	16.215	16.6046	17.3072
		7	14.3579	15.5492	15.8114	16.8309	17.2939
		8	14.9667	15.4227	16.212	16.1735	16.8971
		9	14.9974	15.3622	15.9394	16.6717	17.5474
		10	14.616	15.4732	15.7158	16.6334	17.468

## Sheet: Figure 5c
Figure 5c
		Round	3	6	9	12	15
	MSE	1	0.729133	0.554153	0.659817	0.599918	0.615223
		2	0.738532	0.526077	0.623625	0.577256	0.573632
		3	0.716801	0.522934	0.618578	0.504081	0.520524
		4	0.755389	0.498142	0.628761	0.527595	0.584573
		5	0.763514	0.477071	0.564842	0.582503	0.609064
		6	0.910759	0.523904	0.662262	0.520629	0.55925
		7	0.694477	0.537368	0.631613	0.563645	0.554665
		8	0.734746	0.47748	0.581845	0.630647	0.595454
		9	0.811299	0.506144	0.591565	0.575854	0.600883
		10	0.755667	0.534607	0.634753	0.603405	0.562191
	Response Time	1	13.2659	15.0427	16.9374	19.0049	23.2525
		2	13.3781	14.9981	16.5007	19.8818	23.5015
		3	12.9385	15.1973	16.0356	19.182	23.4786
		4	12.7527	15.1302	16.9674	18.836	22.6924
		5	12.9397	15.6492	16.4884	18.8838	22.9105
		6	12.9791	15.5234	16.124	18.9693	23.5551
		7	12.3429	15.8562	16.1169	19.2217	23.1348
		8	12.4032	15.633	16.5753	19.2808	22.4995
		9	12.1195	14.9715	16.3997	19.3086	23.2175
		10	12.0796	14.7589	15.3359	19.1423	23.5251

[truncated: 1 more sheets: Table 1]
